# Supplementary material for: Metabolomic analysis of Drosophila melanogaster larvae lacking pyruvate kinase
Source: G3 (Bethesda). 2023 Oct 4;14(1):jkad228. doi: 10.1093/g3journal/jkad228 (PMC10755183; doi:10.1093/g3journal/jkad228)
Supplement: jkad228_Supplementary_Data [file jkad228_supplementary_data.zip]

Archive with 15 entries (15 files):
- Figure_S1_G3-2023-404572.pdf
- Figure_S2_G3-2023-404572.pdf
- Figure_S3_G3-2023-404572.pdf
- Figure_S4_G3-2023-404572.pdf
- Figure_S5_G3-2023-404572.pdf
- Figure_S6_G3-2023-404572.pdf
- File_S1_G3-2023-404572.docx
- Supplemental_Material_Legends_G3-2023-404572.docx
- Table_S1_G3-2023-404572.xlsx
- Table_S2_G3-2023-404572.xlsx
- Table_S3_G3-2023-404572.xlsx
- Table_S4_G3-2023-404572.csv
- Table_S5_G3-2023-404572.xlsx
- Table_S6_G3-2023-404572.xlsx
- Table_S7_G3-2023-404572.xlsx
