# Supplementary material for: Metabolomic analysis of Drosophila melanogaster larvae lacking pyruvate kinase
Source: G3 (Bethesda). 2023 Oct 4;14(1):jkad228. doi: 10.1093/g3journal/jkad228 (PMC10755183; doi:10.1093/g3journal/jkad228)
Supplement: jkad228_Supplementary_Data [file jkad228_supplementary_data.zip › Table_S4_G3-2023-404572.csv]

Table S4. RNA-seq results comparing gene expression between Pyk23/31 mutants and Pyk23/+.
	sym	desc	baseMean	log2FoldChange	lfcSE	stat	pvalue	padj	direction
FBgn0002121	l(2)gl	lethal (2) giant larvae	2407.774649	0.559367063	0.086992727	6.430043997	1.28E-10	1.93E-09	up
FBgn0031209	Ir21a	Ionotropic receptor 21a	16.06612742	0.493045959	0.505972299	0.974452473	0.329831926	0.461593841	up
FBgn0263584	asRNA:CR43609	antisense RNA:CR43609	10.83376611	0.521227915	0.62308204	0.836531759	0.402855818	0.535172194	up
FBgn0051973	Cda5	Chitin deacetylase-like 5	2196.940514	1.403622945	0.257698829	5.446757172	5.13E-08	4.90E-07	sig_up
FBgn0267987	lncRNA:CR46254	long non-coding RNA:CR46254	2.293224915	1.646929679	1.438696554	1.14473735	0.252317975	0.375728617	up
FBgn0067779	dbr	debra	411.3409129	0.422797489	0.123266048	3.429958969	0.000603673	0.002260684	up
FBgn0266322	asRNA:CR44987	antisense RNA:CR44987	12.77640339	0.131793326	0.594489121	0.221691737	0.824553863	0.883161477	up
FBgn0031213	galectin	galectin	832.5944255	0.573674108	0.104297218	5.500377872	3.79E-08	3.70E-07	up
FBgn0031214	CG11374	None	11.59618083	2.220942836	0.719335223	3.087493516	0.002018522	0.006532848	sig_up
FBgn0002931	net	net	25.50707858	-0.58982432	0.41237935	-1.430295479	0.152632232	0.253315479	down
FBgn0031216	Zir	Zizimin-related	660.1605245	0.124692042	0.117219248	1.06375057	0.287441709	0.415331857	up
FBgn0031217	CG11377	None	533.16785	-0.363214756	0.104768984	-3.466815658	0.000526663	0.001994009	down
FBgn0026787	Nhe1	Na[+]/H[+] hydrogen exchanger 1	361.3860846	0.439858927	0.119647434	3.676292203	0.000236648	0.000985413	up
FBgn0005278	Sam-S	S-adenosylmethionine Synthetase	13308.14238	-0.041097572	0.065642319	-0.626083492	0.531260179	0.652686147	down
FBgn0031228	ND-15	NADH dehydrogenase (ubiquinone) 15 kDa subunit	1455.719022	-0.263096852	0.083550888	-3.148941423	0.00163863	0.005451052	down
FBgn0031219	CG13694	None	117.1694463	1.075908596	0.235737241	4.564016246	5.02E-06	3.19E-05	sig_up
FBgn0031220	CG4822	None	230.359167	-0.199924356	0.148737264	-1.344144375	0.178901705	0.287006595	down
FBgn0025683	CG3164	None	3508.739198	0.687131628	0.08897514	7.722737267	1.14E-14	3.21E-13	up
FBgn0001142	Gs1	Glutamine synthetase 1	6413.949026	0.726985067	0.080108455	9.075010419	1.14E-19	6.39E-18	up
FBgn0265074	lncRNA:CR44185	long non-coding RNA:CR44185	2.530754949	1.810875243	1.448693036	1.250006176	0.211297291	0.326736217	up
FBgn0051974	CG31974	None	1096.287979	0.039474358	0.085110173	0.463803048	0.64278886	0.743802283	up
FBgn0031224	CG11454	None	164.6990764	-0.335246439	0.174106218	-1.925528236	0.054163307	0.108690285	down
FBgn0259818	CG42399	None	129.8347285	0.604754462	0.200336715	3.018690116	0.002538701	0.007986314	up
FBgn0031227	CG3709	None	189.5968717	-0.948543018	0.176209686	-5.383035624	7.32E-08	6.83E-07	down
FBgn0031229	CG3436	None	458.9470607	-0.472982597	0.125640986	-3.764556537	0.000166845	0.000725082	down
FBgn0053635	CG33635	None	62.65480532	0.085451402	0.265022078	0.322431258	0.747126007	0.827224401	up
FBgn0016977	spen	split ends	1718.536714	0.252207292	0.103694017	2.432226074	0.015006338	0.037065066	up
FBgn0031231	mRpL10	mitochondrial ribosomal protein L10	590.187531	-0.592986217	0.114839615	-5.163603338	2.42E-07	2.07E-06	down
FBgn0031232	CG11617	None	94.86560138	-0.131739887	0.230101553	-0.572529325	0.566963425	0.682103229	down
FBgn0031233	Tbc1d15-17	TBC1 domain family member 15/17	302.1405659	0.25390777	0.130823068	1.940848607	0.052276643	0.105623766	up
FBgn0266557	kis	kismet	3443.817658	-0.094096025	0.067256158	-1.399069301	0.161792203	0.265719514	down
FBgn0283652	Rpp30	RNaseP protein p30	176.1345599	-0.325115824	0.167748411	-1.938115677	0.052609111	0.106125437	down
FBgn0031238	CG3645	None	298.5231685	-0.192140164	0.130639539	-1.470765783	0.141354469	0.237692525	down
FBgn0031239	CG17075	None	103.8085499	0.655936158	0.226319277	2.898277897	0.00375218	0.011163079	up
FBgn0086912	mbm	mushroom body miniature	627.4288934	-0.702019595	0.106978163	-6.562270072	5.30E-11	8.54E-10	down
FBgn0086856	CG11555	None	396.1227094	-0.835546822	0.127711228	-6.54246956	6.05E-11	9.70E-10	down
FBgn0086855	CG17078	None	256.4981044	-0.429175901	0.147296313	-2.91369072	0.003571836	0.010716772	down
FBgn0003444	smo	smoothened	306.5071225	-0.174269629	0.128935881	-1.351599162	0.176503578	0.284284756	down
FBgn0031244	CG11601	None	278.6842178	0.187073634	0.158290974	1.181833868	0.237271626	0.358355004	up
FBgn0031245	CG3625	None	1026.076034	-0.057085938	0.104295347	-0.547348843	0.584139094	0.695602017	down
FBgn0025686	Amnionless	Amnionless	57.24471282	1.282181873	0.283361135	4.524903789	6.04E-06	3.77E-05	sig_up
FBgn0031247	CG11562	None	335.0154944	-0.291028857	0.147515633	-1.972867895	0.048510615	0.098966191	down
FBgn0017457	U2af38	U2 small nuclear riboprotein auxiliary factor 38	328.695274	-0.590703459	0.131076965	-4.50653902	6.59E-06	4.08E-05	down
FBgn0024352	Stip1	Stress induced phosphoprotein 1	2424.436756	-1.025057821	0.089727632	-11.42410421	3.17E-30	5.80E-28	sig_down
FBgn0020622	Pi3K21B	Pi3K21B	839.3980933	-0.471176043	0.106572129	-4.421193866	9.82E-06	5.84E-05	down
FBgn0004611	Plc21C	Phospholipase C at 21C	920.8649061	0.395547791	0.112751294	3.508144132	0.000451245	0.001731576	up
FBgn0031248	CG11912	None	185.7563359	0.892614097	0.172613532	5.171171025	2.33E-07	1.99E-06	up
FBgn0031249	CG11911	None	1743.571329	1.070920921	0.112312787	9.535164703	1.50E-21	1.05E-19	sig_up
FBgn0053127	CG33127	None	871.8512305	0.456023567	0.105402298	4.326504989	1.51E-05	8.62E-05	up
FBgn0031250	Ent1	Equilibrative nucleoside transporter 1	450.2408947	0.303524241	0.114806686	2.643785412	0.008198461	0.021982028	up
FBgn0000061	al	aristaless	93.35519591	0.685174988	0.225435492	3.039339474	0.002370975	0.007521234	up
FBgn0031251	CG4213	None	418.4130993	0.04100994	0.112811446	0.363526413	0.716211685	0.802652246	up
FBgn0003278	RpI135	RNA polymerase I 135kD subunit	777.6117398	-0.477143823	0.105099233	-4.539936278	5.63E-06	3.54E-05	down
FBgn0264855	AP-2alpha	Adaptor Protein complex 2, alpha subunit	1167.614129	-0.174041475	0.087324485	-1.993043235	0.046256713	0.095189504	down
FBgn0263933	ebi	ebi	709.5576105	-0.159642995	0.099922796	-1.597663404	0.110117908	0.194931029	down
FBgn0031252	CG13690	None	78.39793192	-0.706888071	0.25494958	-2.77265831	0.005560047	0.015662823	down
FBgn0002593	RpLP1	Ribosomal protein LP1	24086.45865	-0.295178242	0.067580578	-4.367796969	1.26E-05	7.28E-05	down
FBgn0031253	CG11885	None	157.7512693	-0.942509953	0.169659855	-5.55529152	2.77E-08	2.79E-07	down
FBgn0031254	CG13692	None	2.156156838	-0.565154777	1.442634916	-0.391751767	0.695241636	0.785043969	down
FBgn0031255	BBS8	Bardet-Biedl syndrome 8	5.859360543	0.344601528	0.854155265	0.40344132	0.686623595	0.777885141	up
FBgn0004583	ex	expanded	443.4617504	0.370243396	0.122727062	3.016803218	0.002554556	0.008018408	up
FBgn0015924	crq	croquemort	556.3258173	0.266261382	0.110501448	2.409573704	0.01597117	0.039048667	up
FBgn0031256	shv	shriveled	708.7018967	-0.878539169	0.119350653	-7.360991714	1.83E-13	4.32E-12	down
FBgn0031257	CG4133	None	60.42771085	0.050318788	0.269751068	0.186537865	0.852022988	0.902202446	up
FBgn0031258	CG4297	None	215.7082846	0.645909097	0.156038835	4.13941246	3.48E-05	0.000179917	up
FBgn0027592	MED15	Mediator complex subunit 15	304.9270441	-0.252729548	0.136523839	-1.851175223	0.064144349	0.124844928	down
FBgn0003963	ush	u-shaped	238.1196328	-0.021151176	0.145507248	-0.145361663	0.884425331	0.924210044	down
FBgn0043364	cbt	cabut	1682.7641	0.356265472	0.104824585	3.398682397	0.000677113	0.002492927	up
FBgn0010602	lwr	lesswright	934.3554123	-0.543027107	0.092178706	-5.891025484	3.84E-09	4.45E-08	down
FBgn0031260	Spp	Signal peptide peptidase	1595.125435	-0.48933345	0.100133174	-4.886826511	1.02E-06	7.62E-06	down
FBgn0005660	Ets21C	Ets at 21C	31.02376202	0.798285393	0.383370086	2.082283991	0.037316537	0.079562335	up
FBgn0031261	nAChRbeta3	nicotinic Acetylcholine Receptor beta3	37.03324024	-0.64247231	0.349392748	-1.838825542	0.06594085	0.127749842	down
FBgn0260933	rempA	reduced mechanoreceptor potential A	57.19015217	0.397223397	0.276941111	1.434324412	0.151479707	0.251660357	up
FBgn0031263	Tspo	Translocator protein	965.5085904	0.419682042	0.099300867	4.226368357	2.37E-05	0.000128203	up
FBgn0031264	CG11835	None	131.9108811	-0.826112244	0.28839216	-2.864544738	0.004176092	0.012231411	down
FBgn0031265	CG2794	None	570.1971133	-0.154371486	0.109643545	-1.407939581	0.159148962	0.262102232	down
FBgn0021874	Nle	Notchless	557.994312	-0.703047033	0.11826315	-5.944768357	2.77E-09	3.30E-08	down
FBgn0031266	Sf3b1	Splicing factor 3b subunit 1	645.9713453	-0.231667405	0.114198949	-2.028629931	0.042495998	0.088672689	down
FBgn0031267	Ipk2	Ipk2	179.8322914	0.02384748	0.164472197	0.14499399	0.884715617	0.924389328	up
FBgn0031268	cold	coiled	271.0498103	-0.299550534	0.137845434	-2.173090009	0.029773544	0.065727704	down
FBgn0013323	Ptth	Prothoracicotropic hormone	3.984596862	-1.231002301	1.023867842	-1.202305855	0.229245049	0.349160211	down
FBgn0010323	Gsc	Goosecoid	11.18579535	0.907855933	0.67044064	1.35411829	0.175698642	0.283310003	up
FBgn0031270	CG13689	None	36.90099956	0.023369848	0.340947306	0.068543872	0.945352697	0.964390637	up
FBgn0284247	ds	dachsous	390.8617333	-0.13706708	0.124600602	-1.100051507	0.271309681	0.397488825	down
FBgn0026438	Eaat2	Excitatory amino acid transporter 2	174.4277682	0.146682138	0.170619988	0.859700786	0.389954001	0.522656279	up
FBgn0031275	GABA-B-R3	metabotropic GABA-B receptor subtype 3	106.9133695	0.547911152	0.210902405	2.597936954	0.009378571	0.024651065	up
FBgn0031276	CG12506	None	34.23896867	-2.778718582	0.496939301	-5.591665975	2.25E-08	2.31E-07	sig_down
FBgn0040725	CG13946	None	12.85015823	-2.551424977	0.748856637	-3.407094029	0.000656585	0.002430757	sig_down
FBgn0031277	CG13947	None	220.382409	-1.397684427	0.523529912	-2.669731749	0.007591187	0.020503974	sig_down
FBgn0000442	Pkg21D	Protein kinase, cGMP-dependent at 21D	219.653546	0.312285712	0.150478244	2.075288116	0.03795984	0.080691328	up
FBgn0051658	Nnf1b	Nnf1b	19.07373478	-0.148065879	0.502729667	-0.294523854	0.768357639	0.843594981	down
FBgn0086130	Dbp21E2	DEAD box protein 21E2	352.6962281	-0.280274464	0.125984335	-2.224677095	0.026102923	0.058990215	down
FBgn0031281	Saf6	SAGA factor-like TAF6	81.03303411	-0.196448627	0.249390715	-0.787714276	0.430863853	0.561632641	down
FBgn0031282	Pex12	Peroxin 12	91.98153452	0.194652503	0.22292479	0.873175669	0.382567334	0.51567968	up
FBgn0031284	PGAP2	Post-GPI attachment to proteins 2	90.69653087	-0.409651945	0.228733713	-1.79095569	0.073300406	0.139609873	down
FBgn0015621	Clp	Clipper	108.1697719	-0.753040807	0.207830671	-3.623338186	0.000290825	0.001181909	down
FBgn0031285	CG3662	None	1258.418534	0.706245672	0.090414526	7.811196938	5.66E-15	1.69E-13	up
FBgn0031286	CG3862	None	220.9039036	-0.131013293	0.153644574	-0.852703676	0.393823652	0.525917027	down
FBgn0010583	dock	dreadlocks	540.9756245	0.187587207	0.107578486	1.743724169	0.081207199	0.152206489	up
FBgn0020304	drongo	drongo	853.8859727	1.09047555	0.103179522	10.56872065	4.16E-26	5.19E-24	sig_up
FBgn0031287	CG4291	None	81.80289695	-0.371592597	0.228088259	-1.629161438	0.103278848	0.184872233	down
FBgn0020545	kraken	kraken	838.4369448	0.301261328	0.097680041	3.084164646	0.002041246	0.006587605	up
FBgn0031288	CG13949	None	2.437011421	2.481966523	1.513250001	1.6401563	0.100972673	0.181661157	up
FBgn0266884	lncRNA:CR45345	long non-coding RNA:CR45345	28.25550132	0.636575094	0.415118846	1.533476738	0.125158434	0.2157006	up
FBgn0031289	CG13950	None	44.00417394	0.565879778	0.312547827	1.810538196	0.070212367	0.134759764	up
FBgn0029095	aru	arouser	712.3511256	-0.058732061	0.10867193	-0.540452912	0.588884726	0.699498366	down
FBgn0086031	snoRNA:Me28S-U1230	None	2.063164958	0.850185364	1.441217382	0.589907792	0.55525247	0.672693762	up
FBgn0020305	dbe	dribble	405.3684027	-0.557102799	0.127544847	-4.36789735	1.25E-05	7.28E-05	down
FBgn0053526	PNUTS	Phosphatase 1 nuclear targeting subunit	1700.402409	0.344889519	0.092099619	3.744744245	0.000180578	0.000775554	up
FBgn0002936	ninaA	neither inactivation nor afterpotential A	3.287418945	0.629612862	1.268375075	0.496393279	0.619616966	0.725048336	up
FBgn0002563	Lsp1beta	Larval serum protein 1 beta	63.79652296	3.011777148	1.14070632	2.640273921	0.008283904	0.022179675	sig_up
FBgn0046113	GluRIIC	Glutamate receptor IIC	403.63445	0.645586198	0.117181613	5.509278998	3.60E-08	3.53E-07	up
FBgn0028481	CG4341	None	141.6261471	0.455430711	0.195459689	2.330049297	0.019803546	0.046844035	up
FBgn0031294	IA-2	IA-2 protein tyrosine phosphatase	3225.492206	0.234441231	0.098783195	2.37329064	0.017630385	0.0424829	up
FBgn0031296	CG4415	None	96.16702627	0.465066125	0.217591724	2.137333697	0.03257086	0.070950576	up
FBgn0003310	S	Star	299.5952582	0.018106626	0.136681922	0.132472718	0.894610401	0.931212202	up
FBgn0015905	ast	asteroid	250.4312402	-0.297148187	0.138858608	-2.139933508	0.032360141	0.070545728	down
FBgn0031298	Atg4a	Autophagy-related 4a	354.8967277	0.372056865	0.123509468	3.012375242	0.00259212	0.008113871	up
FBgn0031299	CG4629	None	163.6814521	-0.0009634	0.183918602	-0.005238188	0.99582055	0.997226704	down
FBgn0261938	mtRNApol	mitochondrial RNA polymerase	792.7748794	-0.053961965	0.094424159	-0.571484734	0.567671106	0.682781857	down
FBgn0016926	Pino	Pinocchio	2252.561375	0.468599372	0.111317637	4.209569901	2.56E-05	0.000136944	up
FBgn0031304	TBC1D23	TBC1 domain family member 23	367.9593733	-0.059836498	0.122834152	-0.487132419	0.626164494	0.73045014	down
FBgn0031306	CG4577	None	434.9555523	0.206285548	0.133937924	1.540157879	0.123521874	0.213528749	up
FBgn0031307	MFS3	Major Facilitator Superfamily Transporter 3	1716.754276	0.126356905	0.08941232	1.413193443	0.157598854	0.260212245	up
FBgn0283525	l(2)10685	lethal (2) 10685	205.4767029	-0.555610617	0.160899631	-3.453150349	0.00055408	0.002090837	down
FBgn0031309	Tfb4	Transcription factor B4	73.7906042	-0.435509567	0.249119055	-1.748198536	0.080429655	0.15094861	down
FBgn0031310	Vps29	Vacuolar protein sorting 29	259.8090346	-0.425864096	0.147220718	-2.892691344	0.003819564	0.011327914	down
FBgn0261458	capt	capulet	2110.460671	-0.141273399	0.08619891	-1.638923259	0.101229243	0.181892038	down
FBgn0264267	asRNA:CR43767	antisense RNA:CR43767	2.083625432	0.339759366	1.45587925	0.233370567	0.815473666	0.876829308	up
FBgn0031312	Tango14	Transport and Golgi organization 14	356.9849232	-0.409419419	0.127940495	-3.20007688	0.001373909	0.004663401	down
FBgn0031313	CG5080	None	274.8716787	-0.351136921	0.147373559	-2.382631754	0.01718938	0.041543747	down
FBgn0031314	IntS14	Integrator 14	138.1069538	-0.572315933	0.179395711	-3.190243122	0.001421532	0.004812088	down
FBgn0031315	CG14341	None	64.99343052	-0.22496425	0.256969595	-0.87545085	0.381328642	0.514437772	down
FBgn0024314	Plap	Phospholipase A2 activator protein	626.0498437	-0.484592935	0.117203849	-4.13461621	3.56E-05	0.000183216	down
FBgn0051922	CG31922	None	27.11850919	-0.469978694	0.383024598	-1.227019615	0.219815218	0.337424687	down
FBgn0031317	Charon	Charon	143.6346604	0.089553307	0.179865321	0.497890904	0.618560939	0.724198057	up
FBgn0031318	CG4887	None	553.5973581	-0.034705078	0.111701049	-0.310696083	0.756031675	0.834421887	down
FBgn0031319	CG4896	None	358.5523523	-0.016439411	0.12901831	-0.127419212	0.898608611	0.933782607	down
FBgn0031320	CG5126	None	245.3761675	0.154791863	0.151660302	1.020648521	0.307420993	0.437405141	up
FBgn0031321	Tgt	tRNA-guanine transglycosylase	198.0943383	-0.2862747	0.159145875	-1.798819478	0.072047241	0.137629637	down
FBgn0031322	CG5001	None	1772.996199	-0.13117633	0.078061307	-1.680427034	0.09287426	0.170221972	down
FBgn0263080	CG43348	None	58.70830136	1.185210044	0.310829401	3.813056417	0.000137259	0.000609103	sig_up
FBgn0263081	CG43349	None	299.8709811	0.403592962	0.148860025	2.711224596	0.00670352	0.018399817	up
FBgn0040723	CG5011	None	145.6087409	0.728910862	0.190024211	3.835884176	0.000125113	0.000559803	up
FBgn0031324	CG14342	None	1.994598801	2.135212298	1.58476746	1.347334768	0.177872439	0.28584033	up
FBgn0259229	CG42329	None	40.60786739	2.392417732	0.413035224	5.792285004	6.94E-09	7.71E-08	sig_up
FBgn0031327	CG5397	None	254.1920719	-0.013426315	0.156077234	-0.086023532	0.931447711	0.954927464	down
FBgn0041097	robo3	roundabout 3	158.5117628	0.453289983	0.195859339	2.314364915	0.020647714	0.048557432	up
FBgn0053126	NLaz	Neural Lazarillo	56.2166856	0.772643018	0.3028158	2.551528087	0.010725168	0.0276399	up
FBgn0031337	CG14346	None	8.367731983	0.582221585	0.714252847	0.815147728	0.414987755	0.546464673	up
FBgn0002543	robo2	roundabout 2	112.2689765	0.370771064	0.206974665	1.791383811	0.073231725	0.1395305	up
FBgn0263321	CG43402	None	5.138189634	0.160074336	0.893200626	0.179214313	0.857769426	0.906417366	up
FBgn0053128	CG33128	None	4383.554818	0.641917601	0.106674433	6.017539388	1.77E-09	2.17E-08	up
FBgn0051926	CG31926	None	6.003358891	0.95445971	0.88896052	1.073680652	0.282965836	0.409856183	up
FBgn0031343	CG18131	None	18.48882144	0.578123598	0.492723662	1.173322173	0.240666634	0.362325102	up
FBgn0031344	CG7420	None	177.6494067	-0.01828433	0.17535321	-0.104271433	0.916953948	0.945449927	down
FBgn0261509	haf	hattifattener	1517.935986	1.042211406	0.119368031	8.731076487	2.52E-18	1.21E-16	sig_up
FBgn0031347	CG10869	None	2.57596878	1.284538768	1.360201219	0.944374075	0.344978525	0.47775333	up
FBgn0051935	CG31935	None	171.7249335	0.090726376	0.166758782	0.544057563	0.586401862	0.697547115	up
FBgn0031351	CG14352	None	31.81568975	-0.20474036	0.356933126	-0.573609859	0.566231839	0.681638913	down
FBgn0021906	RFeSP	Rieske iron-sulfur protein	2515.874251	-0.526861062	0.10092849	-5.220142134	1.79E-07	1.57E-06	down
FBgn0265814	lncRNA:CR44603	long non-coding RNA:CR44603	15.49144766	0.478518106	0.52773086	0.906746492	0.364540871	0.497946944	up
FBgn0086758	chinmo	Chronologically inappropriate morphogenesis	3256.420328	0.47105581	0.121835029	3.866341358	0.00011048	0.000501649	up
FBgn0011570	cpb	capping protein beta	828.4727063	-0.065592963	0.101374968	-0.647033135	0.517610499	0.640353939	down
FBgn0031356	CG17660	None	620.1390319	0.136608652	0.098665041	1.384569964	0.166184001	0.271049283	up
FBgn0266311	asRNA:CR44976	antisense RNA:CR44976	6.591184804	1.557217504	0.832302897	1.87097451	0.061348614	0.120540732	up
FBgn0031357	mRpL48	mitochondrial ribosomal protein L48	374.5068374	-0.642660842	0.122995029	-5.225096047	1.74E-07	1.53E-06	down
FBgn0086698	frtz	fritz	135.3511229	0.202094978	0.203163014	0.994742959	0.319861295	0.450697394	up
FBgn0031359	Rim2	Replication in mitochondria 2	658.8684912	0.290740108	0.107509332	2.704324381	0.006844344	0.018682408	up
FBgn0000579	Eno	Enolase	19238.84643	0.035549382	0.077104031	0.461057369	0.644757446	0.745043437	up
FBgn0260648	Rrp40	Ribosomal RNA processing 40	272.4323027	-0.90204328	0.160944849	-5.60467319	2.09E-08	2.15E-07	down
FBgn0031360	CG31937	None	825.6413616	-0.101930972	0.094157544	-1.082557684	0.279004798	0.405493456	down
FBgn0031361	CG17652	None	143.6052857	-0.402550127	0.194449434	-2.070204676	0.038433182	0.081407749	down
FBgn0264494	CG17646	None	984.7679334	0.575296023	0.098180331	5.85958531	4.64E-09	5.29E-08	up
FBgn0027597	CG17712	None	122.1106478	0.047075507	0.196173555	0.239968668	0.810354546	0.873643044	up
FBgn0031365	CG17650	None	11.00072131	0.174401188	0.645412005	0.270216833	0.786993444	0.857418589	up
FBgn0051664	CG31664	None	639.5536818	-0.114011694	0.112496826	-1.013465872	0.310837689	0.440829304	down
FBgn0051665	wry	weary	328.2226629	0.430841468	0.145742403	2.956184746	0.003114705	0.009498133	up
FBgn0051663	CG31663	None	309.4920775	-0.112260697	0.131623898	-0.852889929	0.393720347	0.525902858	down
FBgn0031374	Wdr62	WD repeat domain 62	1730.002039	1.059962602	0.101349828	10.45845491	1.34E-25	1.55E-23	sig_up
FBgn0031375	erm	earmuff	12.63766692	-0.595257048	0.571188668	-1.042137355	0.297348002	0.426765467	down
FBgn0267972	Der-1	Derlin-1	666.0929559	-0.388797723	0.099682098	-3.900376613	9.60E-05	0.000441037	down
FBgn0031377	CG15356	None	243.9490402	-0.233902148	0.150615407	-1.552976233	0.120428813	0.209073705	down
FBgn0031378	CG15362	None	82.49096201	-0.538151593	0.257153869	-2.092722135	0.036373966	0.077815874	down
FBgn0031379	CG7289	None	399.322626	-0.189993702	0.125000625	-1.519942012	0.12852555	0.220132743	down
FBgn0001125	Got2	Glutamate oxaloacetate transaminase 2	6696.59347	-0.037629047	0.076441205	-0.492261301	0.622534634	0.727562106	down
FBgn0031381	Npc2a	Niemann-Pick type C-2a	199.2060406	-0.760461372	0.203113167	-3.744027937	0.000181094	0.000777476	down
FBgn0262148	lncRNA:CR42874	long non-coding RNA:CR42874	4.430000557	1.575651404	1.077099734	1.462864908	0.143504348	0.240630092	up
FBgn0053543	CG33543	None	106.3767902	0.50728048	0.208662838	2.431101214	0.015053009	0.037147997	up
FBgn0040718	CG15353	None	710.5240415	-3.394760838	0.313998354	-10.81139694	3.04E-27	4.31E-25	sig_down
FBgn0040717	Nplp4	Neuropeptide-like precursor 4	2090.322142	-1.976492911	0.158817051	-12.44509261	1.49E-35	4.56E-33	sig_down
FBgn0031384	CG4238	None	103.2024617	0.517646631	0.211003451	2.453261439	0.014156741	0.03518102	up
FBgn0259192	CG42296	None	37.84958715	1.551232313	0.570552963	2.718822638	0.006551473	0.018039204	sig_up
FBgn0259230	lectin-22C	lectin-22C	191.7090593	-0.156070273	0.172561226	-0.904434187	0.365765217	0.499046957	down
FBgn0003557	Su(dx)	Suppressor of deltex	930.6038924	0.157638867	0.094220379	1.673086743	0.094310221	0.172269491	up
FBgn0028952	Kebab	Kinetochore and EB1 associated basic protein	9.079740893	-0.282551219	0.693499656	-0.407428059	0.683693622	0.776019959	down
FBgn0053516	dpr3	defective proboscis extension response 3	47.55917687	0.454981126	0.336877517	1.350583233	0.176828975	0.284668417	up
FBgn0031389	CG4259	None	262.3786496	-0.991999245	0.160536295	-6.179283301	6.44E-10	8.54E-09	down
FBgn0004507	GlyP	Glycogen phosphorylase	18445.86669	0.615306626	0.06513807	9.446190615	3.51E-21	2.39E-19	up
FBgn0031390	tho2	tho2	942.9712035	-0.086360851	0.094478271	-0.914081628	0.360673956	0.493973129	down
FBgn0031391	CG11723	None	121.4944628	0.121974046	0.199860353	0.610296359	0.541665509	0.661103423	up
FBgn0027509	TBCD	tubulin folding cofactor D	353.2993441	-0.193257773	0.134357275	-1.438387121	0.150324245	0.250106922	down
FBgn0031392	AIF	Apoptosis inducing factor	1452.815291	-0.567435454	0.082348873	-6.890628068	5.55E-12	1.02E-10	down
FBgn0031393	CG15382	None	21.02596113	0.334179529	0.464668727	0.719178007	0.472031249	0.599925916	up
FBgn0000097	aop	anterior open	782.5471789	0.591233859	0.127954698	4.620649889	3.83E-06	2.49E-05	up
FBgn0031395	CG10874	None	195.3123819	0.12664668	0.164311594	0.770771416	0.440842433	0.570896055	up
FBgn0051668	CG31668	None	203.7069523	-0.662508256	0.16902743	-3.919531013	8.87E-05	0.000410739	down
FBgn0053124	CG33124	None	125.2848691	-0.027028528	0.193878126	-0.13940989	0.889126258	0.927034425	down
FBgn0031397	CG15385	None	85.62376092	-0.129133688	0.226278082	-0.570685798	0.568212648	0.683353144	down
FBgn0010288	Uch	Ubiquitin carboxy-terminal hydrolase	516.8266855	-0.307672076	0.113311217	-2.71528349	0.006621906	0.018199957	down
FBgn0085203	CG34174	None	54.40262712	-0.750862081	0.277392959	-2.706853422	0.006792424	0.018580915	down
FBgn0031398	daed	daedalus	74.45764933	-0.146743964	0.243651759	-0.602269258	0.546994921	0.666361177	down
FBgn0031399	mio	missing oocyte	348.4901	0.215292607	0.149132368	1.443634334	0.148841862	0.248040624	up
FBgn0031401	papi	papi	958.0727231	-0.249037301	0.099374072	-2.506059152	0.012208519	0.030928854	down
FBgn0031403	CG15387	None	62.6481174	-0.083316346	0.262819454	-0.317009814	0.751236156	0.830259731	down
FBgn0267378	sau	sauron	1253.293892	-0.080602459	0.083329528	-0.967273673	0.333407241	0.465907878	down
FBgn0264945	asRNA:CR44114	antisense RNA:CR44114	7.912717142	0.190792644	0.71387823	0.267262169	0.789267313	0.85891443	up
FBgn0262126	Sec24CD	Secretory 24CD	1855.45509	-0.357303807	0.118609451	-3.012439595	0.00259157	0.008113871	down
FBgn0264979	CG4267	None	581.4140986	0.692378558	0.123274777	5.61654682	1.95E-08	2.02E-07	up
FBgn0031412	CG16995	None	22.44499793	0.76004822	0.457943892	1.659697254	0.096975372	0.176019449	up
FBgn0031413	CG9967	None	72.89487099	-0.164477639	0.243995111	-0.674102193	0.500246345	0.625418166	down
FBgn0031414	eys	eyes shut	139.6263953	0.513408135	0.204650781	2.508703528	0.012117514	0.030736723	up
FBgn0014010	Rab5	Rab5	1921.540374	0.119454819	0.08057647	1.482502517	0.138206634	0.233367661	up
FBgn0261647	Axud1	AXIN1 up-regulated 1	320.4511831	0.004581361	0.132249808	0.034641719	0.972365434	0.982671053	up
FBgn0031417	CG3597	None	3.071485231	-1.373619045	1.182878082	-1.161251582	0.245539603	0.368242077	down
FBgn0031418	CG3609	None	3476.778707	-0.542026937	0.086115527	-6.294183606	3.09E-10	4.36E-09	down
FBgn0031419	CG15390	None	113.8036108	-0.485683209	0.212426713	-2.286356562	0.022233407	0.051644314	down
FBgn0031420	Atxn7	Ataxin 7	254.7653888	-0.140681743	0.158062937	-0.890036244	0.373446425	0.506998873	down
FBgn0264672	Eogt	EGF-domain O-GlcNAc transferase	227.8625503	-0.529023504	0.148762877	-3.556152674	0.000376325	0.001479614	down
FBgn0031422	PIG-Wa	Phosphatidylinositol glycan anchor biosynthesis class W a	44.1773569	-0.535657232	0.311160835	-1.721480249	0.085163713	0.158496417	down
FBgn0287218	CG46448	None	31.66108269	0.345290953	0.373024152	0.925653073	0.354626302	0.488105853	up
FBgn0031424	VGlut	Vesicular glutamate transporter	587.1532871	0.280154121	0.128246127	2.184503557	0.028925266	0.064192254	up
FBgn0031426	CG18641	None	116.8436153	2.790013025	0.653759397	4.267645004	1.98E-05	0.000109079	sig_up
FBgn0085477	CG34448	None	8.023002122	1.917919993	0.855252448	2.24251915	0.024927839	0.056809839	up
FBgn0085476	CG34447	None	20.76271185	2.797248951	0.697627849	4.009657808	6.08E-05	0.000294483	sig_up
FBgn0031428	CG9886	None	148.6926998	0.250365426	0.175567724	1.426033331	0.153858721	0.255127124	up
FBgn0266217	lncRNA:CR44912	long non-coding RNA:CR44912	5.58116137	2.005053159	0.941013493	2.130737948	0.033110737	0.071864486	up
FBgn0000490	dpp	decapentaplegic	267.4974349	0.441521133	0.149840788	2.946601789	0.003212867	0.009763363	up
FBgn0264978	Slh	SLY-1 homologous	561.2560253	-0.412503606	0.128650258	-3.206395486	0.001344091	0.004571763	down
FBgn0011818	oaf	out at first	345.4546663	-0.220967809	0.131108186	-1.685385288	0.09191426	0.168953687	down
FBgn0031432	Cyp309a1	Cyp309a1	449.8113485	0.596887826	0.154861489	3.854333512	0.000116045	0.000523565	up
FBgn0031434	insv	insensitive	31.59774625	-0.473715861	0.376313517	-1.258832967	0.20809067	0.323142854	down
FBgn0031435	Elba2	Early boundary activity 2	8.560792354	0.01089538	0.681317852	0.015991626	0.987241073	0.992709542	up
FBgn0031436	ND-B17.2	NADH dehydrogenase (ubiquinone) B17.2 subunit	1420.19095	-0.069281438	0.091499467	-0.757178591	0.448942875	0.578552504	down
FBgn0031437	Arpc5	Actin-related protein 2/3 complex, subunit 5	368.0913728	-0.206349361	0.119386	-1.728421771	0.083912635	0.156555614	down
FBgn0026479	Drp1	Dynamin related protein 1	1164.028717	-0.144626793	0.096638255	-1.496579109	0.134502809	0.228394207	down
FBgn0250835	CG15394	None	34.002944	0.140303487	0.364126768	0.385314949	0.700004087	0.789321909	up
FBgn0051690	CG31690	None	33.52013848	0.665000528	0.358505677	1.854923283	0.063607183	0.124012148	up
FBgn0031446	Trf5	TBP-related factor 5	5.684487501	2.358437571	1.016728132	2.319634421	0.020360662	0.048041679	sig_up
FBgn0031449	CG31689	None	867.0807342	0.734107774	0.117136417	6.267118216	3.68E-10	5.11E-09	up
FBgn0031450	Hrs	Hepatocyte growth factor regulated tyrosine kinase substrate	244.244978	0.252253098	0.145955996	1.72828184	0.083937707	0.15657425	up
FBgn0031451	CG9961	None	5.030588423	-0.562721446	1.0512062	-0.535310243	0.592435345	0.702074554	down
FBgn0031452	Cwc25	Cwc25	162.6445394	-0.329415482	0.189699538	-1.736511774	0.082473384	0.154324784	down
FBgn0250906	Pgk	Phosphoglycerate kinase	5034.850218	-0.112156172	0.07458706	-1.503694782	0.132659973	0.226019928	down
FBgn0031453	Bacc	Bacchus	4402.795391	-0.265018049	0.070248008	-3.772605884	0.000161551	0.000705862	down
FBgn0031456	Tnpo-SR	Transportin-Serine/Arginine rich	192.9065634	-0.31048642	0.165639534	-1.874470497	0.060865605	0.119778359	down
FBgn0031457	Snx21	Sorting nexin 21	97.43794814	0.503246891	0.228082902	2.206420941	0.02735454	0.061293832	up
FBgn0031458	aph-1	anterior pharynx defective 1	148.437137	-0.004136578	0.178915904	-0.023120234	0.981554366	0.989050474	down
FBgn0026324	Taf10b	TBP-associated factor 10b	148.2870428	-0.451536368	0.182299648	-2.476891056	0.013253235	0.033226791	down
FBgn0028398	Taf10	TBP-associated factor 10	205.3278191	-0.29110354	0.161926714	-1.797748702	0.07221684	0.137860781	down
FBgn0019830	colt	congested-like trachea	1340.616685	-0.163782677	0.085338733	-1.919206813	0.054958166	0.109983635	down
FBgn0031459	HINT1	histidine triad nucleotide binding protein 1	1228.059866	-0.347591408	0.090984833	-3.820322526	0.000133277	0.000593523	down
FBgn0031460	CG15399	None	3.308484544	1.790901471	1.188952324	1.506285352	0.131993937	0.225020313	up
FBgn0004242	Syt1	Synaptotagmin 1	1214.168586	0.463176581	0.108012524	4.288174773	1.80E-05	0.000100498	up
FBgn0031461	daw	dawdle	621.2202471	0.495165293	0.104888066	4.720892595	2.35E-06	1.61E-05	up
FBgn0031463	G6P	Glucose-6-Phosphatase	11.1729327	0.289821013	0.60370492	0.48007065	0.631177157	0.734378151	up
FBgn0283531	Duox	Dual oxidase	811.3695328	0.538784789	0.109666684	4.912930432	8.97E-07	6.76E-06	up
FBgn0031466	CG3119	None	68.71594334	-0.385149351	0.255382922	-1.508124931	0.131522556	0.224284105	down
FBgn0031467	Cpr23B	Cuticular protein 23B	239.9222443	3.317881225	2.010462926	1.650307092	0.098880142	0.17872378	up
FBgn0031468	CG2975	None	71.20042645	2.462747607	0.357193814	6.894709571	5.40E-12	9.96E-11	sig_up
FBgn0031471	CG3117	None	2.274023777	-1.463021932	1.351605723	-1.082432478	0.279060403	0.405493456	down
FBgn0031473	CG3104	None	231.2798236	0.078541838	0.168287027	0.46671356	0.640704827	0.742374928	up
FBgn0015521	RpS21	Ribosomal protein S21	5568.920642	-0.387620774	0.07885441	-4.915651175	8.85E-07	6.68E-06	down
FBgn0031474	CG2991	None	591.3094306	0.201084231	0.10768314	1.867369676	0.061849981	0.121420716	up
FBgn0051694	CG31694	None	1609.85642	0.082259402	0.079516192	1.03449875	0.300903061	0.430615088	up
FBgn0031478	CG8814	None	275.8633103	0.263104169	0.154254501	1.705649866	0.088073289	0.163002383	up
FBgn0031479	Prx6005	Peroxiredoxin 6005	237.618764	-0.325652665	0.144856212	-2.248109772	0.024569191	0.056139068	down
FBgn0051950	Sbat	Sabbat	88.2156795	-0.957082068	0.224003751	-4.272616263	1.93E-05	0.000106882	down
FBgn0028970	betaggt-II	beta subunit of type II geranylgeranyl transferase	278.8240666	-0.066310437	0.139850537	-0.474152183	0.635391389	0.738037574	down
FBgn0024947	NTPase	NTPase	1736.40004	0.607309506	0.076477792	7.940991611	2.01E-15	6.43E-14	up
FBgn0041111	lilli	lilliputian	537.0897925	0.236936358	0.104370373	2.270149583	0.023198509	0.053524498	up
FBgn0010263	Rbp9	RNA-binding protein 9	972.0401954	0.19989396	0.092681603	2.156781425	0.031022699	0.06799586	up
FBgn0024920	Ts	Thymidylate synthase	228.1086445	-0.678882183	0.152968955	-4.43803898	9.08E-06	5.43E-05	down
FBgn0004584	Rrp1	Recombination repair protein 1	183.9454168	-0.277281195	0.165637803	-1.674021205	0.094126432	0.17201685	down
FBgn0260639	gammaTub23C	gamma-Tubulin at 23C	157.9730306	-0.123494209	0.172442261	-0.71614817	0.473899863	0.60176134	down
FBgn0031483	CG9641	None	79.71390433	0.65532147	0.251206817	2.608693022	0.009088874	0.02404557	up
FBgn0031484	CG3165	None	103.9627602	-0.197614781	0.205549066	-0.961399558	0.336351307	0.468562585	down
FBgn0031485	CG9643	None	212.5405681	-0.712339371	0.151349627	-4.706581594	2.52E-06	1.71E-05	down
FBgn0250786	Chd1	Chromodomain-helicase-DNA-binding protein 1	1187.293714	0.271573486	0.090292819	3.007697517	0.00263235	0.008221656	up
FBgn0025109	Bem46	Bem46	192.3084246	0.030151678	0.157629303	0.191282187	0.848304516	0.900272292	up
FBgn0002989	okr	okra	82.53921456	-0.294502997	0.246194183	-1.196222403	0.23160978	0.351723257	down
FBgn0025681	CG3558	None	635.4201461	0.375668384	0.103233474	3.639017165	0.000273681	0.001121912	up
FBgn0031488	Ccdc85	None	147.0135036	0.135026271	0.204393358	0.66061966	0.508856257	0.632696905	up
FBgn0031489	CG17224	None	238.8618679	-0.317841718	0.141477197	-2.246593267	0.024666033	0.056337656	down
FBgn0031490	CG17264	None	7.125493057	0.34168107	0.762909825	0.447865605	0.654250193	0.752308162	up
FBgn0031491	alpha4GT1	alpha1,4-galactosyltransferase 1	141.2457391	-0.252740079	0.18274872	-1.382992334	0.166667216	0.271486205	down
FBgn0031492	CG3542	None	376.1740931	-0.439682603	0.121651982	-3.614265832	0.0003012	0.001218871	down
FBgn0031493	Sf3b2	Splicing factor 3b subunit 2	631.2631114	-0.103017712	0.10019912	-1.028129913	0.303888721	0.433629945	down
FBgn0031494	CG17219	None	229.3046477	-0.549377313	0.152633046	-3.599334015	0.000319033	0.00128017	down
FBgn0031495	GABPI	beta4GalNAcTB pilot	235.4099334	-0.263136569	0.153206536	-1.717528349	0.085882679	0.159521641	down
FBgn0031496	CG17258	None	13.09186699	-0.128016098	0.581015697	-0.220331566	0.825612938	0.883844688	down
FBgn0031497	SerRS	Seryl-tRNA synthetase	1965.177185	-0.500161586	0.100802256	-4.961809441	6.98E-07	5.39E-06	down
FBgn0031498	CG17260	None	88.30704504	-0.373635844	0.226712799	-1.648058007	0.099340768	0.179350787	down
FBgn0243513	cnir	cornichon related	50.04545723	-0.285061321	0.298870488	-0.95379548	0.340187178	0.472640299	down
FBgn0031500	CG17221	None	208.7811232	-0.237242947	0.151578497	-1.565149092	0.117547955	0.205013318	down
FBgn0031501	CG17261	None	24.07183998	0.174269009	0.417195868	0.417715088	0.676155439	0.770367897	up
FBgn0042627	FASN2	Fatty acid synthase 2	517.8063357	0.685017178	0.109871893	6.234689888	4.53E-10	6.20E-09	up
FBgn0283427	FASN1	Fatty acid synthase 1	40066.94901	-0.086174452	0.144134424	-0.59787558	0.549922955	0.668588739	down
FBgn0015600	toc	toucan	775.5224086	0.273529999	0.095615963	2.860714778	0.004226871	0.012359542	up
FBgn0031505	ND-B14.5B	NADH dehydrogenase (ubiquinone) B14.5 B subunit	1446.042603	-0.236879301	0.084852319	-2.791665597	0.005243752	0.014912494	down
FBgn0011648	Mad	Mothers against dpp	342.7437688	0.196465137	0.128257783	1.531798951	0.125572055	0.21624922	up
FBgn0260817	gkt	glaikit	54.60324663	-0.268062051	0.278501779	-0.962514682	0.335791132	0.468003526	down
FBgn0014906	Hydr2	alpha/beta hydrolase2	688.0294919	-0.234681252	0.117189322	-2.002582224	0.045222149	0.093382298	down
FBgn0264744	CG44002	None	24.2206278	-0.75866926	0.434856466	-1.744642932	0.081047043	0.151981622	down
FBgn0264745	CR44003	None	10.21474018	0.15423165	0.650113125	0.237238174	0.812472023	0.875202105	up
FBgn0085422	CG34393	None	32.26472575	0.889817641	0.362966414	2.451515091	0.014225622	0.035336719	up
FBgn0031514	OtopLb	Otopetrin-like b	453.1400999	0.634382318	0.132748204	4.778839193	1.76E-06	1.24E-05	up
FBgn0031515	CG9664	None	95.36801611	0.728381795	0.243171905	2.995336956	0.002741418	0.008503792	up
FBgn0031516	CG9663	None	291.9265841	0.111734763	0.13942638	0.801388972	0.422906498	0.553932821	up
FBgn0031518	CG3277	None	179.349171	0.999301352	0.1771329	5.641534416	1.69E-08	1.76E-07	up
FBgn0031517	CG15406	None	331.1948476	0.541144801	0.129989703	4.162982047	3.14E-05	0.000164405	up
FBgn0031519	Fign	Fidgetin	8.441686033	-0.021663184	0.697692931	-0.03104974	0.975229872	0.984353515	down
FBgn0031520	CG8837	None	141.6460185	-0.514192083	0.183793962	-2.797654919	0.005147508	0.014660835	down
FBgn0053281	CG33281	None	900.3068186	0.430456337	0.096145789	4.477121039	7.57E-06	4.62E-05	up
FBgn0053282	CG33282	None	188.9762854	0.863155615	0.19840177	4.350543915	1.36E-05	7.80E-05	up
FBgn0031522	CG3285	None	341.4674641	0.929887616	0.129348544	7.189007212	6.53E-13	1.42E-11	up
FBgn0031523	CG15408	None	164.1160036	-0.26532094	0.170492651	-1.556201621	0.119660156	0.207993841	down
FBgn0020445	E23	Early gene at 23	526.7218543	-0.31853308	0.118071729	-2.697792967	0.006980084	0.018993527	down
FBgn0031526	CG8838	None	5.912535574	0.173966897	0.816514889	0.213060287	0.83127994	0.887767857	up
FBgn0085423	GramD1B	GRAM domain containing 1B	725.2669518	0.443288338	0.104729519	4.232697154	2.31E-05	0.000125123	up
FBgn0031528	CG15412	None	71.71753086	1.105097889	0.267808906	4.126441896	3.68E-05	0.000189676	sig_up
FBgn0031529	CG9662	None	150.8461781	-0.912981925	0.184430224	-4.95028366	7.41E-07	5.70E-06	down
FBgn0016698	Ptpa	Phosphotyrosyl phosphatase activator	232.7033052	-0.275846008	0.14625128	-1.886110038	0.059280128	0.117329777	down
FBgn0031530	Pgant2	Polypeptide N-Acetylgalactosaminyltransferase 2	896.3766228	0.936784661	0.128140727	7.310592687	2.66E-13	6.13E-12	up
FBgn0031533	CG2772	None	291.6588313	0.860857574	0.136630032	6.300646826	2.96E-10	4.20E-09	up
FBgn0031534	Snx1	Sorting nexin 1	347.935901	-0.038075371	0.124452608	-0.305942731	0.75964825	0.836908278	down
FBgn0031535	CG12795	None	160.5849398	-0.43445472	0.16688947	-2.603248248	0.009234506	0.024351369	down
FBgn0031536	Cog3	Component of oligomeric golgi complex 3	272.5240166	-0.217230645	0.139261392	-1.55987702	0.118788946	0.206764561	down
FBgn0266670	Sec5	Secretory 5	284.6440146	-0.199713579	0.137591148	-1.451500205	0.146640625	0.244947913	down
FBgn0031538	CG3246	None	1263.573533	-0.201802053	0.085270638	-2.366606584	0.017952004	0.043102284	down
FBgn0005616	msl-2	male-specific lethal 2	227.1066174	0.430377057	0.157887078	2.725853577	0.006413544	0.017719622	up
FBgn0021967	ND-PDSW	NADH dehydrogenase (ubiquinone) PDSW subunit	1963.185703	-0.31269926	0.073822118	-4.235847882	2.28E-05	0.000123618	down
FBgn0031540	Pif1	Pif1 DNA helicase	158.6354537	-0.689581298	0.179251726	-3.846999479	0.000119573	0.000537133	down
FBgn0051956	Pgant4	Polypeptide N-Acetylgalactosaminyltransferase 4	410.6872003	-0.036898513	0.118169274	-0.312251335	0.754849521	0.83327926	down
FBgn0264549	lncRNA:CR43928	long non-coding RNA:CR43928	6.539948138	3.440231247	1.26578346	2.71786712	0.006570422	0.018082604	sig_up
FBgn0261560	Thor	Thor	4039.212253	2.527419299	0.095379071	26.498678	1.00E-154	5.70E-151	sig_up
FBgn0031542	CG15414	None	311.1337238	0.566182958	0.165110579	3.42911375	0.000605556	0.002266988	up
FBgn0014396	tim	timeless	42.41630274	0.86238489	0.374670907	2.301712981	0.021351364	0.049963688	up
FBgn0051954	CG31954	None	61.81650039	3.03839956	0.438962218	6.921779221	4.46E-12	8.39E-11	sig_up
FBgn0284253	LeuRS	Leucyl-tRNA synthetase	2074.23723	-0.403689607	0.082358462	-4.901616616	9.51E-07	7.13E-06	down
FBgn0031544	CG17593	None	1341.5219	-0.239470532	0.101551002	-2.358130672	0.018367226	0.043978248	down
FBgn0031547	Sr-CIV	Scavenger receptor class C, type IV	39.91068683	0.180286829	0.326352656	0.552429483	0.580654136	0.692816244	up
FBgn0031548	CG8852	None	259.7692876	0.087508277	0.150900963	0.579905362	0.56197844	0.678524086	up
FBgn0031549	Spindly	Spindly	45.38370426	-0.112374361	0.341651046	-0.328915606	0.742219478	0.823583455	down
FBgn0031550	IFT57	Intraflagellar transport 57	2.153508391	0.391030101	1.344156171	0.290911212	0.771119226	0.845726837	up
FBgn0024244	drm	drumstick	547.2613293	0.183924041	0.10212241	1.801015479	0.07170044	0.137174995	up
FBgn0004892	sob	sister of odd and bowl	87.26370748	0.280431616	0.229805043	1.220302272	0.222350309	0.340532994	up
FBgn0002985	odd	odd skipped	104.1008853	0.177554649	0.237019596	0.749113795	0.453788621	0.583339694	up
FBgn0015663	Ugt36A1	UDP-glycosyltransferase family 36 member A1	275.1240134	0.22490204	0.166391203	1.35164622	0.176488517	0.284284756	up
FBgn0000721	for	foraging	2161.575497	0.64217185	0.079215086	8.106686266	5.20E-16	1.82E-14	up
FBgn0085369	Drgx	Dorsal root ganglia homeobox	12.99575124	-0.663756528	0.569911017	-1.164666954	0.24415383	0.36669934	down
FBgn0031558	CG16704	None	944.0363798	1.04002314	0.16501501	6.302597212	2.93E-10	4.16E-09	sig_up
FBgn0031559	CG3513	None	16.72117556	1.458253292	0.55940289	2.606803288	0.009139185	0.024150519	sig_up
FBgn0263096	CR43364	None	6.622768343	0.481170384	0.845246732	0.569266186	0.56917551	0.683938845	up
FBgn0262721	CG43165	None	26.59078719	0.811468911	0.418503369	1.938978206	0.052503992	0.105951058	up
FBgn0031560	CG16713	None	745.6217144	0.996900696	0.174178536	5.723441699	1.04E-08	1.13E-07	up
FBgn0031561	IM33	Immune induced molecule 33	6549.432128	-0.064416058	0.087199811	-0.738717863	0.460078337	0.588491589	down
FBgn0031562	CG3604	None	2080.731338	0.995653223	0.281663536	3.5349028	0.000407925	0.001586412	up
FBgn0031563	CG10031	None	249.017688	1.131122301	0.16209515	6.978137829	2.99E-12	5.74E-11	sig_up
FBgn0031564	CG2816	None	184.7572982	0.172619069	0.171697397	1.005368001	0.314719682	0.445020582	up
FBgn0051778	CG31778	None	372.8596449	0.739655447	0.143697033	5.147325796	2.64E-07	2.23E-06	up
FBgn0051777	CG31777	None	155.1463483	-0.78405742	0.174730245	-4.487244997	7.22E-06	4.42E-05	down
FBgn0015376	cutlet	cutlet	152.7734194	-0.242284998	0.174714435	-1.386748597	0.165518436	0.270196762	down
FBgn0051955	CG31955	None	42.98772729	-0.865714843	0.322916014	-2.6809288	0.007341814	0.019882472	down
FBgn0031566	CG2818	None	561.1591465	0.066438383	0.115686676	0.574295899	0.565767584	0.681286722	up
FBgn0040104	lectin-24A	lectin-24A	173.1973371	0.197403556	0.264925085	0.745129727	0.4561933	0.585303638	up
FBgn0003386	Shaw	Shaker cognate w	314.8509473	0.639409026	0.134567425	4.751588491	2.02E-06	1.41E-05	up
FBgn0031568	CG10019	None	142.8550793	0.859919302	0.222407018	3.866421613	0.000110444	0.000501649	up
FBgn0263846	CG43707	None	410.5343718	-0.089343379	0.131662683	-0.678577835	0.497405391	0.622964566	down
FBgn0004893	bowl	brother of odd with entrails limited	877.9748205	0.272695006	0.106597096	2.55818418	0.010522035	0.027184319	up
FBgn0051960	CG31960	None	4.310540368	-0.317714205	0.967441839	-0.328406517	0.742604316	0.823929908	down
FBgn0031571	bark	bark beetle	653.9303046	0.541710819	0.104729317	5.172484971	2.31E-07	1.98E-06	up
FBgn0021800	Reph	Regulator of eph expression	271.9840727	-0.465061231	0.1419094	-3.27717001	0.001048532	0.003673262	down
FBgn0031573	CG3407	None	78.57293274	0.027020908	0.229665818	0.117653155	0.906342486	0.938894337	up
FBgn0003430	slp1	sloppy paired 1	24.69929892	-0.877607058	0.436813168	-2.009113097	0.044525141	0.092245166	down
FBgn0004567	slp2	sloppy paired 2	42.3754914	0.356595762	0.325749841	1.094692054	0.273651571	0.399702955	up
FBgn0031574	TTLL4B	Tubulin tyrosine ligase-like 4B	32.4276469	-0.982244157	0.378811811	-2.592960747	0.009515363	0.024987462	down
FBgn0031575	Cep97	Centrosomal protein 97kDa	98.94987977	-0.094718524	0.21115081	-0.44858234	0.653732976	0.75186581	down
FBgn0051957	CG31957	None	124.3678717	-0.64720946	0.205629765	-3.147450276	0.001647011	0.005473243	down
FBgn0000256	capu	cappuccino	208.9454902	0.265122702	0.162928941	1.627229029	0.103688465	0.185229996	up
FBgn0051774	fred	friend of echinoid	72.26236521	0.562970971	0.2578394	2.183417166	0.029005103	0.064356845	up
FBgn0264341	CG43797	None	13.28544592	0.900484652	0.565595002	1.592101501	0.1113619	0.196519981	up
FBgn0085205	CG34176	None	180.2261941	0.477670436	0.171626903	2.78319091	0.005382712	0.015233476	up
FBgn0031579	CG15422	None	384.0608876	0.553476016	0.127171	4.352218786	1.35E-05	7.75E-05	up
FBgn0031580	CG15423	None	698.1666398	0.365994337	0.127939573	2.860681255	0.004227318	0.012359542	up
FBgn0264295	CG43773	None	3.867619505	-0.684401232	1.10091222	-0.621667396	0.534160595	0.654336637	down
FBgn0264296	CG43774	None	247.7766922	0.157683803	0.145665855	1.082503529	0.279028848	0.405493456	up
FBgn0000547	ed	echinoid	704.1376004	0.158165411	0.097912214	1.61537978	0.106228476	0.188959793	up
FBgn0020376	Sr-CIII	Scavenger receptor class C, type III	22.79697146	0.460902411	0.468661298	0.983444575	0.325388681	0.456784036	up
FBgn0014033	Sr-CI	Scavenger receptor class C, type I	135.021989	0.370460647	0.184765874	2.005027437	0.044960114	0.092976565	up
FBgn0051961	TBCC	Tubulin-binding cofactor C	155.9538972	0.33099979	0.182619634	1.81250933	0.069907534	0.134242813	up
FBgn0040102	lectin-24Db	lectin-24Db	10.03291081	0.085821974	0.68667072	0.12498272	0.900537231	0.935236679	up
FBgn0031589	Naprt	Nicotinate phosphoribosyltransferase	1110.958528	0.167742829	0.098859018	1.696788332	0.089736685	0.165540915	up
FBgn0001075	ft	fat	490.7335048	-0.61836326	0.119970091	-5.154311818	2.55E-07	2.16E-06	down
FBgn0031590	CG3702	None	1699.287936	-0.358042073	0.085853515	-4.170383372	3.04E-05	0.000159967	down
FBgn0003941	RpL40	Ribosomal protein L40	17773.20633	-0.16845871	0.071412023	-2.358968473	0.018325813	0.043888349	down
FBgn0265819	lncRNA:CR44608	long non-coding RNA:CR44608	2.643320373	-1.754458031	1.285156677	-1.365170537	0.172199456	0.27865762	down
FBgn0010473	tutl	turtle	732.6221375	0.402036536	0.124330136	3.233620977	0.001222316	0.004200368	up
FBgn0028482	bdl	borderless	73.88732297	-0.102849213	0.24734407	-0.415814346	0.67754586	0.771306817	down
FBgn0020762	Atet	ABC transporter expressed in trachea	652.6349966	0.61869817	0.104868627	5.89974513	3.64E-09	4.23E-08	up
FBgn0265908	lncRNA:CR44697	long non-coding RNA:CR44697	2.440363846	1.205417717	1.417153103	0.85059103	0.394996574	0.526987199	up
FBgn0265909	lncRNA:CR44698	long non-coding RNA:CR44698	3.349684775	0.690329564	1.182564494	0.583756377	0.559384231	0.676255367	up
FBgn0026319	Traf4	TNF-receptor-associated factor 4	85.50593773	0.328213588	0.253304807	1.295725859	0.195069949	0.307723997	up
FBgn0031597	CG17612	None	58.81161101	-0.062238371	0.268877972	-0.231474415	0.81694626	0.877996705	down
FBgn0031598	Vps53	Vacuolar protein sorting 53	185.0440884	0.098549656	0.166270842	0.592705584	0.553378204	0.671484971	up
FBgn0261976	Psf2	Partner of Sld Five 2	56.30553177	-0.692723799	0.276252921	-2.507570945	0.012156418	0.030812538	down
FBgn0027560	Tps1	Trehalose-6-phosphate synthase 1	3543.11486	-0.073410995	0.087957539	-0.834618562	0.403932508	0.536449223	down
FBgn0031600	CG3652	None	226.7500449	-0.32951292	0.149252694	-2.207751907	0.027261572	0.061206383	down
FBgn0022153	l(2)k05819	lethal (2) k05819	809.8526941	0.007710805	0.09830348	0.078438779	0.937479027	0.958755941	up
FBgn0053003	CG33003	None	39.92463461	8.608799577	3.907755269	2.203003767	0.027594483	0.061721782	up
FBgn0031601	Dim1	Dim1	135.9529015	-0.495539278	0.19194111	-2.581725605	0.009830771	0.025720489	down
FBgn0031602	CG15431	None	109.4379994	0.468455503	0.22184217	2.111661203	0.034715519	0.074747058	up
FBgn0031603	CG15432	None	98.68895435	-0.115109618	0.233734044	-0.492481183	0.622379221	0.727530341	down
FBgn0027609	morgue	modifier of rpr and grim, ubiquitously expressed	151.4599473	-0.109950947	0.174472882	-0.63018932	0.528570726	0.650297303	down
FBgn0031604	Elp3	Elongator complex protein 3	498.3058391	-0.623827462	0.116892913	-5.336743234	9.46E-08	8.67E-07	down
FBgn0025684	MFS18	Major Facilitator Superfamily Transporter 18	347.4314374	-0.47047378	0.138844543	-3.38849312	0.000702778	0.002573224	down
FBgn0031606	CG15439	None	158.8231933	0.051570509	0.175555366	0.293756382	0.768944067	0.843993841	up
FBgn0031607	Secp43	tRNA Selenocysteine associated protein	166.2566663	-0.425490809	0.182459859	-2.331969408	0.019702301	0.046643439	down
FBgn0040705	ND-B8	NADH dehydrogenase (ubiquinone) B8 subunit	2.887128256	1.070096004	1.209385561	0.884826178	0.376250388	0.509403789	up
FBgn0019982	Gs1l	GS1-like	948.6176587	-0.30759022	0.099017975	-3.106407908	0.001893753	0.006190592	down
FBgn0285948	RpL27A	Ribosomal protein L27A	22072.66171	-0.270374428	0.080764691	-3.347681083	0.000814907	0.002938276	down
FBgn0065053	snoRNA:Me18S-C1831	None	15.53664772	-0.866006535	0.520042448	-1.665261247	0.095860646	0.174439611	down
FBgn0053002	mRpL27	mitochondrial ribosomal protein L27	374.4645271	-0.570647799	0.120537191	-4.734205233	2.20E-06	1.52E-05	down
FBgn0031608	CG15435	None	43.72970902	-0.186575608	0.349224374	-0.53425712	0.593163655	0.702570771	down
FBgn0031609	CG15443	None	158.5794471	-0.456706378	0.172973093	-2.640331919	0.008282487	0.022179675	down
FBgn0031610	CG15436	None	43.35448557	0.018513601	0.315689645	0.058644942	0.953234914	0.969642005	up
FBgn0031611	FIG4	FIG4 phosphoinositide 5-phosphatase	158.2712212	0.107978156	0.171932667	0.628025833	0.529987017	0.651404103	up
FBgn0011603	ine	inebriated	1082.357525	-0.303750083	0.118636723	-2.560337773	0.010457047	0.027047211	down
FBgn0053196	dpy	dumpy	6240.450179	-0.007608113	0.07676683	-0.099106775	0.921053493	0.94821212	down
FBgn0031613	HP6	Heterochromatin protein 6	11.44892102	-0.023796185	0.608685714	-0.03909437	0.968815149	0.980655263	down
FBgn0031619	CG3355	None	1691.409851	7.010487124	3.15027472	2.225357389	0.026057256	0.058910476	up
FBgn0031620	CG11929	None	10.29206128	0.944470015	0.654104575	1.443912873	0.148763485	0.247975922	up
FBgn0031621	Elba3	Early boundary activity 3	4.334915589	0.940667741	1.086305198	0.865933205	0.386526793	0.519412543	up
FBgn0031622	CG3251	None	38.4297842	0.661954442	0.383571454	1.725765657	0.084389581	0.157365418	up
FBgn0085380	CG34351	None	74.81893782	0.294973537	0.263743982	1.118408598	0.263392524	0.388195216	up
FBgn0031623	Taf12L	TBP-associated factor 30kD subunit alpha-2	6.601950369	-0.038225374	0.895804454	-0.042671561	0.96596335	0.978466893	down
FBgn0031627	fipi	factor of interpulse interval	107.0099194	0.194380212	0.213323718	0.911198315	0.362190891	0.495512424	up
FBgn0031628	CG3294	None	40.79258887	-0.278167216	0.337858209	-0.823325313	0.410323022	0.542207446	down
FBgn0287234	slf	schlaff	18615.01829	0.409238724	0.111046267	3.685299228	0.000228434	0.00095612	up
FBgn0031630	CG15629	None	194.6206182	0.589525048	0.244104381	2.41505312	0.015732915	0.038540887	up
FBgn0031631	CG3225	None	32.95843018	0.155505257	0.359930387	0.432042592	0.665710458	0.761703798	up
FBgn0031632	CG15628	None	88.27153942	0.467992515	0.240637968	1.944799147	0.051799157	0.104808315	up
FBgn0031633	Fnta	Farnesyl transferase alpha	406.4287274	-0.289806637	0.1204209	-2.406614121	0.016101173	0.039324151	down
FBgn0031634	Ir25a	Ionotropic receptor 25a	25.61387176	0.504165911	0.413843969	1.218251197	0.223128529	0.341448338	up
FBgn0031635	tank	tank	293.299952	0.306591268	0.136188321	2.251230248	0.024370958	0.055794415	up
FBgn0031636	CG12194	None	135.6000574	1.082584218	0.194148434	5.576064627	2.46E-08	2.51E-07	sig_up
FBgn0031637	mxt	mextli	1317.177376	0.262369714	0.085033577	3.085483686	0.002032214	0.006565925	up
FBgn0031638	CG11927	None	124.2536933	-0.263257009	0.189278218	-1.390846824	0.164271881	0.268780538	down
FBgn0031639	mRpS2	mitochondrial ribosomal protein S2	616.2502666	-0.426318254	0.112559875	-3.787479816	0.000152183	0.00066983	down
FBgn0031640	Mon1	Monensin sensitivity 1	257.8756118	-0.088932031	0.138146382	-0.64375215	0.519736167	0.642423343	down
FBgn0051660	smog	smog	263.7039848	0.461346126	0.166923756	2.763813467	0.005713019	0.016045947	up
FBgn0000286	Cf2	Chorion factor 2	426.5635385	0.098030488	0.118477744	0.827416905	0.408000802	0.540397467	up
FBgn0031643	CG3008	None	452.1656196	0.304038901	0.110645578	2.747863102	0.005998505	0.016719488	up
FBgn0031645	CG3036	None	1367.433494	-0.1931495	0.120554314	-1.602178254	0.109116197	0.193308586	down
FBgn0031646	snsl	snustorr snarlik	305.6324823	2.94832423	0.891266225	3.308017458	0.00093959	0.003337984	sig_up
FBgn0041150	hoe1	hoepel1	164.3496599	-0.413029031	0.185371735	-2.22811223	0.025873032	0.058575677	down
FBgn0031649	hoe2	hoepel2	63.63008987	0.159405781	0.266908588	0.597229868	0.55035392	0.668946018	up
FBgn0031650	CG14044	None	3.601431008	1.16175814	1.111281895	1.045421639	0.29582814	0.424852791	up
FBgn0031651	mRpL24	mitochondrial ribosomal protein L24	747.915732	-0.527209103	0.120129061	-4.388689109	1.14E-05	6.70E-05	down
FBgn0015000	betaggt-I	beta subunit of type I geranylgeranyl transferase	462.1664004	0.159785115	0.115470447	1.383774967	0.16642737	0.271251274	up
FBgn0031652	jet	jetlag	85.13104715	0.201448651	0.232774028	0.865425805	0.386805123	0.519663477	up
FBgn0031653	Jon25Biii	Jonah 25Biii	13509.52806	-0.149609418	0.097991393	-1.526760808	0.126820501	0.21781847	down
FBgn0031654	Jon25Bii	Jonah 25Bii	4291.285269	0.104817188	0.122944901	0.852554167	0.393906589	0.525965881	up
FBgn0020906	Jon25Bi	Jonah 25Bi	8283.110119	-0.003103689	0.143631687	-0.021608667	0.98276012	0.989738092	down
FBgn0031655	Marcal1	Marcal1	80.73583102	-0.095190044	0.235385748	-0.404400202	0.685918452	0.777456465	down
FBgn0083960	CG34124	None	6.03545049	0.615993807	1.03731314	0.593835924	0.552621859	0.670939464	up
FBgn0083961	CG34125	None	81.78806773	-0.643885261	0.227943365	-2.824759832	0.004731607	0.013664938	down
FBgn0015834	eIF3i	eukaryotic translation initiation factor 3 subunit i	3390.979844	-0.294143534	0.073935716	-3.978368624	6.94E-05	0.000331522	down
FBgn0262467	Scox	Synthesis of cytochrome c oxidase	747.1127268	-0.449803635	0.104244729	-4.314881327	1.60E-05	9.03E-05	down
FBgn0031657	CG3756	None	403.6837504	-0.770891173	0.125808565	-6.127493548	8.93E-10	1.15E-08	down
FBgn0010607	l(2)05714	lethal (2) 05714	148.8343456	-0.204484271	0.176900431	-1.155928618	0.247710356	0.370667204	down
FBgn0031659	CG14043	None	354.7772257	-0.360432938	0.12782094	-2.819826992	0.004804955	0.01384857	down
FBgn0031660	mRpL28	mitochondrial ribosomal protein L28	1117.718318	-0.159969821	0.097720245	-1.637018213	0.101626664	0.182490546	down
FBgn0031661	Gmd	GDP-mannose 4,6-dehydratase	321.9606203	-0.520613417	0.131902052	-3.946969803	7.91E-05	0.000371566	down
FBgn0031662	CG3792	None	798.362727	-0.652243191	0.10389922	-6.277652455	3.44E-10	4.80E-09	down
FBgn0031663	CG8891	None	384.4237143	-0.629925707	0.124297357	-5.067893025	4.02E-07	3.27E-06	down
FBgn0031664	CG8892	None	146.224795	-0.289289974	0.18300601	-1.580767612	0.113931182	0.200120298	down
FBgn0083962	CG34126	None	541.1745782	0.477391111	0.119158044	4.00636916	6.17E-05	0.000298103	up
FBgn0053113	Rtnl1	Reticulon-like1	7285.134387	-0.40170139	0.086296015	-4.654923976	3.24E-06	2.13E-05	down
FBgn0031670	SelT	Selenoprotein T	797.7638763	-0.374557534	0.102468753	-3.65533416	0.000256847	0.001059028	down
FBgn0016075	vkg	viking	22718.28538	-0.205610951	0.073747034	-2.788057213	0.005302518	0.015072062	down
FBgn0000299	Col4a1	Collagen type IV alpha 1	37304.00129	-0.144978882	0.07505196	-1.931713458	0.053394883	0.107481237	down
FBgn0031673	CG31650	None	367.4997039	-0.106881235	0.128621072	-0.830977646	0.405986258	0.538518981	down
FBgn0031675	CG9121	None	70.25191814	-0.988798391	0.279478993	-3.538006134	0.000403161	0.00157151	down
FBgn0022023	eIF3h	eukaryotic translation initiation factor 3 subunit h	3355.50351	-0.122283177	0.074959453	-1.631324293	0.10282191	0.184141448	down
FBgn0031676	senju	senju	131.4256608	0.134211877	0.191407056	0.701185628	0.483187178	0.609394788	up
FBgn0031677	CG14036	None	2.255266645	-0.495186659	1.383097893	-0.358027195	0.720322962	0.805626991	down
FBgn0014857	His3.3A	Histone H3.3A	749.1052348	-0.687713921	0.10640278	-6.463307856	1.02E-10	1.58E-09	down
FBgn0031678	Nepl3	Neprilysin-like 3	104.4605195	-2.01141941	0.231386356	-8.692904151	3.53E-18	1.66E-16	sig_down
FBgn0028694	Rpn11	Regulatory particle non-ATPase 11	1067.354545	-0.558627032	0.104144514	-5.363960262	8.14E-08	7.56E-07	down
FBgn0266829	lncRNA:CR45291	long non-coding RNA:CR45291	3.031326985	0.06807847	1.220611298	0.055774078	0.955521785	0.971097689	up
FBgn0028572	qtc	quick-to-court	208.7412382	0.398079449	0.153642423	2.590947483	0.00957121	0.025105066	up
FBgn0261608	RpL37A	Ribosomal protein L37A	7848.792287	-0.317249223	0.080753156	-3.928629403	8.54E-05	0.000397128	down
FBgn0031681	Pgant5	Polypeptide N-Acetylgalactosaminyltransferase 5	966.0466114	0.270943757	0.087210765	3.106769655	0.001891437	0.006185054	up
FBgn0031682	CG5828	None	277.831802	-0.070128018	0.144736843	-0.48452085	0.628016271	0.731933096	down
FBgn0031683	CG4230	None	357.6983069	0.43683375	0.124568068	3.506787542	0.000453551	0.001739251	up
FBgn0031684	ND-13A	NADH dehydrogenase (ubiquinone) 13 kDa A subunit	1105.451634	-0.241404517	0.086229196	-2.799568237	0.0051171	0.014592544	down
FBgn0261836	Msp300	Muscle-specific protein 300 kDa	16826.87046	0.046091775	0.089236627	0.516511844	0.605496969	0.713307113	up
FBgn0083028	snoRNA:Psi18S-525k	snoRNA:Psi18S-525k	2.269917916	0.506618771	1.42115107	0.356484812	0.721477525	0.806562115	up
FBgn0031688	Cyp28d2	Cyp28d2	197.107031	-0.487370962	0.183307821	-2.65875705	0.00784295	0.021138705	down
FBgn0031689	Cyp28d1	Cyp28d1	2302.408325	0.805555003	0.08554366	9.416887229	4.65E-21	3.13E-19	up
FBgn0031690	CG7742	None	16.14996888	0.443906658	0.54435954	0.815465928	0.41480566	0.546457238	up
FBgn0250847	CG14034	None	4.041993945	0.504016109	0.99907528	0.504482614	0.613922277	0.720142995	up
FBgn0031692	TpnC25D	Troponin C at 25D	1028.13015	-0.182464757	0.09739219	-1.873505021	0.06099868	0.119977816	down
FBgn0003716	tkv	thickveins	740.1821653	0.344134522	0.100544602	3.422705103	0.000620013	0.002314239	up
FBgn0046776	CR14033	None	40.09354806	0.579441198	0.33625425	1.72322342	0.08484813	0.158012758	up
FBgn0031693	Cyp4ac1	Cyp4ac1	648.7101622	-0.273260275	0.102408488	-2.668336203	0.007622794	0.020584446	down
FBgn0031694	Cyp4ac2	Cyp4ac2	13.80172584	0.243053977	0.544885836	0.446064039	0.655550988	0.753142844	up
FBgn0031695	Cyp4ac3	Cyp4ac3	55.14784853	1.779020411	0.314024692	5.665224596	1.47E-08	1.55E-07	sig_up
FBgn0000228	Bsg25D	Blastoderm-specific gene 25D	304.3273668	0.096252594	0.133786915	0.719446996	0.471865549	0.599782501	up
FBgn0031696	Bub1	Bub1 kinase	277.0235073	0.121185586	0.139058108	0.871474436	0.383495158	0.516746178	up
FBgn0016076	vri	vrille	103.795637	2.342222051	0.349636158	6.699026973	2.10E-11	3.62E-10	sig_up
FBgn0031697	CG14024	None	52.24193834	0.080197188	0.288618634	0.277865592	0.781115538	0.852951568	up
FBgn0031698	Ncoa6	Nuclear receptor coactivator 6	648.4372773	0.198529508	0.118854791	1.670353432	0.094849457	0.172931841	up
FBgn0015031	cype	cyclope	2406.131453	-0.212306135	0.085149857	-2.493323437	0.012655351	0.031946666	down
FBgn0031700	CG14022	None	2.617209509	4.669358681	1.723930311	2.708554198	0.006757707	0.018512725	sig_up
FBgn0031702	fusl	fuseless	694.7366351	0.029375467	0.117765616	0.249440096	0.803020373	0.869121725	up
FBgn0031703	CG12512	None	1718.279382	-0.295679122	0.082701681	-3.575249241	0.000349894	0.001389658	down
FBgn0016920	nompC	no mechanoreceptor potential C	89.88920365	0.261065483	0.236883993	1.102081573	0.270426209	0.396450413	up
FBgn0016660	H15	H15	41.76402408	0.248167723	0.318801755	0.778439011	0.436310248	0.566454506	up
FBgn0261963	mid	midline	46.3425896	0.203758649	0.301798321	0.675148385	0.499581495	0.624931234	up
FBgn0031707	CG14020	None	1.982940577	1.383622619	1.55485201	0.889874155	0.373533463	0.507056371	up
FBgn0031708	CG7382	None	285.9946557	-0.224119281	0.131758055	-1.700991108	0.088944657	0.164373782	down
FBgn0000318	cl	clot	1128.905043	-0.259943862	0.089580452	-2.901792256	0.003710345	0.011053107	down
FBgn0031710	Vps52	Vacuolar protein sorting 52	228.0968352	-0.065408696	0.155128463	-0.421642136	0.673286246	0.768280273	down
FBgn0031711	CG6907	None	441.2143358	-0.41058626	0.11221588	-3.658896232	0.000253304	0.001046319	down
FBgn0051989	Cap-D3	Chromosome associated protein D3	87.54219272	0.632262175	0.230611691	2.741674429	0.00611269	0.016985825	up
FBgn0051648	CG31648	None	209.4884707	-0.321153571	0.152934121	-2.099947145	0.035733491	0.076604557	down
FBgn0051915	CG31915	None	268.3037584	-0.317265464	0.138085442	-2.297602551	0.02158442	0.050405108	down
FBgn0031713	Coq6	Coenzyme Q6	537.1807537	-0.097892558	0.128720482	-0.760504906	0.446952838	0.577036506	down
FBgn0031715	tomb	tombola	3.639946916	1.946278405	1.197927915	1.624704107	0.104225622	0.186004764	up
FBgn0031716	CG14015	None	27.18445299	0.569553508	0.402878033	1.413711996	0.157446482	0.260083986	up
FBgn0014189	Hel25E	Helicase at 25E	2818.198896	-0.58439176	0.083044993	-7.037049874	1.96E-12	3.90E-11	down
FBgn0002525	Lam	Lamin	1508.186864	-0.404926841	0.082281421	-4.92124265	8.60E-07	6.52E-06	down
FBgn0031717	Oscillin	Oscillin	314.7685199	0.303864203	0.128180365	2.370598666	0.017759303	0.042744427	up
FBgn0004620	GluRIIA	Glutamate receptor IIA	466.7461341	-0.249587119	0.117711882	-2.120322231	0.03397888	0.073432154	down
FBgn0020429	GluRIIB	Glutamate receptor IIB	96.05964622	-0.914882114	0.244544431	-3.741169287	0.000183166	0.000785185	down
FBgn0031725	DIP-eta	Dpr-interacting protein eta	26.86979847	0.498335073	0.405609803	1.228607072	0.219219163	0.336783082	up
FBgn0031726	Cyp6a16	Cyp6a16	41.7973652	-0.413092421	0.328668659	-1.256865876	0.208802207	0.323937468	down
FBgn0051646	DIP-theta	Dpr-interacting protein theta	46.34498969	0.557142475	0.322312674	1.728577621	0.083884718	0.156552614	up
FBgn0031728	Hsp60C	Heat shock protein 60C	5.579825104	0.606100739	0.895342455	0.676948508	0.498438626	0.623814686	up
FBgn0031730	CG7236	None	11.85808516	0.351958847	0.598286067	0.588278528	0.556345355	0.673586294	up
FBgn0031732	CG11149	None	103.8968408	1.300404783	0.2338926	5.559837213	2.70E-08	2.72E-07	sig_up
FBgn0024191	sip1	septin interacting protein 1	85.4980908	-0.017111456	0.23286986	-0.073480767	0.941423549	0.961246559	down
FBgn0031736	CG11030	None	447.0223514	-0.414244832	0.110113352	-3.7619855	0.00016857	0.000730899	down
FBgn0031734	CG11147	None	441.64853	1.98339191	0.41929731	4.73027578	2.24E-06	1.55E-05	sig_up
FBgn0031735	CG11029	None	91.56835094	1.4021328	0.295413383	4.746341499	2.07E-06	1.44E-05	sig_up
FBgn0031737	obst-E	obstructor-E	4818.92495	-0.122447651	0.100214373	-1.221857176	0.221761642	0.339769019	down
FBgn0031738	CG9171	None	929.3494683	0.488144563	0.117822825	4.143039026	3.43E-05	0.00017758	up
FBgn0031739	CG14005	None	58.78490929	-0.432242497	0.301427493	-1.433984975	0.15157655	0.251784383	down
FBgn0031740	CG7239	None	88.25117522	-0.127547455	0.220874076	-0.577466841	0.563624132	0.67993228	down
FBgn0031741	CG11034	None	931.1778527	0.800363936	0.107256925	7.462118957	8.51E-14	2.13E-12	up
FBgn0085410	TrissinR	Trissin receptor	22.197528	0.385473023	0.472020379	0.816644874	0.414131403	0.545651304	up
FBgn0031745	rau	rau	59.32894713	0.741069599	0.286118654	2.590077883	0.009595422	0.025151133	up
FBgn0031747	CG9021	None	17.65707898	0.47666238	0.517962811	0.920263715	0.357434966	0.490781045	up
FBgn0043362	bchs	blue cheese	381.3284165	0.603584698	0.129060083	4.676772892	2.91E-06	1.94E-05	up
FBgn0031751	CG9016	None	2.163296426	-0.594798675	1.45378118	-0.409139066	0.682437608	0.774904387	down
FBgn0015381	dsf	dissatisfaction	3.088930181	0.814384743	1.190078194	0.684311961	0.493778195	0.61961362	up
FBgn0001128	Gpdh1	Glycerol-3-phosphate dehydrogenase 1	11676.96205	-0.405869651	0.08347199	-4.862345437	1.16E-06	8.54E-06	down
FBgn0031752	CG9044	None	632.4697247	0.47518198	0.110145557	4.314127541	1.60E-05	9.05E-05	up
FBgn0031753	CG13999	None	9.785408062	0.260161651	0.638463671	0.407480742	0.683654936	0.776019959	up
FBgn0003979	Vm26Aa	Vitelline membrane 26Aa	3.256693077	0.244720493	1.130967679	0.216381509	0.828690378	0.886148848	up
FBgn0086265	psd	palisade	17.56849925	0.967929556	0.567382686	1.705955397	0.088016384	0.16292364	up
FBgn0031756	CG13992	None	2.976977028	1.13307879	1.482409301	0.764349488	0.444659002	0.574663518	up
FBgn0263442	asRNA:CR43465	antisense RNA:CR43465	8.358872484	2.007503401	0.790707979	2.538868272	0.011121169	0.02850506	sig_up
FBgn0000308	chic	chickadee	7496.055494	-0.153830349	0.064101989	-2.399774984	0.016405153	0.039980513	down
FBgn0001942	eIF4A	eukaryotic translation initiation factor 4A	18220.75831	-0.048622758	0.062723948	-0.775186508	0.43822946	0.568166097	down
FBgn0001941	ifc	infertile crescent	1081.498788	0.139573379	0.108411152	1.287444839	0.197939284	0.311125787	up
FBgn0031759	lid	little imaginal discs	1148.421777	-0.075916755	0.087885014	-0.863819115	0.387687265	0.520602059	down
FBgn0031760	Tsp26A	Tetraspanin 26A	220.4014242	0.128290158	0.158290534	0.810472709	0.417668544	0.549100333	up
FBgn0001089	Gal	beta galactosidase	690.9101725	1.029570649	0.138446944	7.436571874	1.03E-13	2.56E-12	sig_up
FBgn0264448	asRNA:CR43866	antisense RNA:CR43866	2.285151462	1.020601181	1.546424225	0.659974905	0.509269934	0.633072517	up
FBgn0031762	CG9098	None	122.8827346	0.559773847	0.192996194	2.900439825	0.003726394	0.01109218	up
FBgn0001170	H2.0	Homeodomain protein 2.0	16.31371421	0.593831391	0.518284403	1.145763577	0.25189299	0.375292772	up
FBgn0031764	CG9107	None	209.6740065	-0.506743966	0.148446311	-3.413651464	0.000640985	0.002381552	down
FBgn0031765	CG9109	None	7.121567624	1.513971696	0.795096166	1.904136583	0.056892398	0.113255797	up
FBgn0025742	mtm	myotubularin	291.5021299	-0.037235518	0.13092042	-0.284413369	0.776093615	0.84881814	down
FBgn0031766	CG9117	None	31.65733534	-0.210807936	0.365427142	-0.576880892	0.564019919	0.680302664	down
FBgn0051643	CG31643	None	326.405565	0.062815407	0.131503073	0.477672541	0.632883291	0.735942478	up
FBgn0000052	Pfas	Phosphoribosylformylglycinamidine synthase	982.3366572	-0.507464881	0.100984058	-5.02519793	5.03E-07	4.00E-06	down
FBgn0029161	slmo	slowmo	13.36847596	-0.547234475	0.563138351	-0.971758492	0.33117071	0.463124729	down
FBgn0031768	IPIP	Inositol phosphatase interacting protein	185.8983137	-0.204306679	0.161244547	-1.267061013	0.205133474	0.319688166	down
FBgn0031769	CG9135	None	437.00334	-0.373814343	0.112985524	-3.308515374	0.00093792	0.003333098	down
FBgn0031770	CG13995	None	97.17596528	0.492020731	0.22653939	2.171899248	0.029863263	0.065874504	up
FBgn0031771	ND-51	NADH dehydrogenase (ubiquinone) 51 kDa subunit	3692.872882	0.047568973	0.075000458	0.634249099	0.525918269	0.647384964	up
FBgn0031772	CG13994	None	147.5202858	-0.517026889	0.184105986	-2.808311122	0.004980209	0.014245129	down
FBgn0031773	Fbw5	F-box and WD repeat domain containing 5	258.631247	0.645711067	0.152353186	4.238251154	2.25E-05	0.000122654	up
FBgn0031774	CG9147	None	147.6976246	-0.146453226	0.201758803	-0.725882706	0.467910679	0.595823418	down
FBgn0031775	CG9150	None	3.993888263	0.750216916	1.019987222	0.735515995	0.462025303	0.5904495	up
FBgn0031776	Pfdn1	Prefoldin 1	741.360471	-0.711544577	0.106421416	-6.686103262	2.29E-11	3.92E-10	down
FBgn0031777	CG9154	None	138.4477283	-0.577330098	0.183913828	-3.139133707	0.001694481	0.005613804	down
FBgn0266449	Kr-h2	Kruppel homolog 2	1540.424886	-0.2394755	0.088186021	-2.715572136	0.006616136	0.018190767	down
FBgn0266450	Kr-h1	Kruppel homolog 1	59.68279245	0.738958654	0.294693695	2.507548236	0.012157199	0.030812538	up
FBgn0031779	CG9175	None	247.4259668	-0.559594267	0.153956613	-3.634753033	0.000278247	0.001138986	down
FBgn0266521	stai	stathmin	476.3853074	0.295074754	0.131176986	2.249439953	0.024484519	0.055990697	up
FBgn0051642	CG31642	None	11.22868941	0.699538926	0.626378111	1.116799762	0.264079951	0.389107285	up
FBgn0284255	Arpc4	Actin-related protein 2/3 complex, subunit 4	300.7882279	-0.337433373	0.154024285	-2.190780321	0.028467693	0.063300591	down
FBgn0031782	WDR79	WD repeat domain 79	112.3575458	-0.238824798	0.211732648	-1.127954521	0.259339127	0.383571835	down
FBgn0040950	Muc26B	Mucin 26B	4447.39309	0.194719471	0.077571206	2.510202956	0.012066179	0.030641014	up
FBgn0085409	smal	smoke alarm	161.1027473	0.418068314	0.178910324	2.336747842	0.019452299	0.046138219	up
FBgn0026755	Ugt37B1	UDP-glycosyltransferase family 37 member B1	209.3573289	0.159346598	0.166389974	0.957669467	0.338229458	0.470294477	up
FBgn0053531	Ddr	Discoidin domain receptor	55.13555431	0.441090794	0.286973033	1.537046143	0.12428201	0.214646571	up
FBgn0031791	AANATL2	Arylalkylamine N-acetyltransferase-like 2	508.7408082	-0.067880175	0.136339431	-0.497876326	0.618571215	0.724198057	down
FBgn0031792	CG13983	None	28.05370124	0.670615882	1.309434583	0.512141569	0.608551934	0.716013977	up
FBgn0265778	PDZ-GEF	PDZ domain-containing guanine nucleotide exchange factor	444.523086	0.024415433	0.111765843	0.218451652	0.827077224	0.88492567	up
FBgn0031799	Pez	Pez	317.2635662	0.38899983	0.149930853	2.594528222	0.009472084	0.024879568	up
FBgn0015623	Cpr	Cytochrome P450 reductase	4184.839805	0.440964952	0.089183275	4.944480388	7.63E-07	5.86E-06	up
FBgn0031800	CG9497	None	23.52198678	0.062470223	0.429896733	0.145314487	0.884462577	0.924210044	up
FBgn0031801	CG9498	None	1500.198041	-0.49728334	0.080241502	-6.197333369	5.74E-10	7.71E-09	down
FBgn0031804	CG9500	None	3.744392879	0.03757831	1.068496296	0.035169341	0.97194471	0.982464828	up
FBgn0031805	Nepl4	Neprilysin-like 4	171.3550967	-0.634276777	0.177276351	-3.577898421	0.000346368	0.001379031	down
FBgn0043854	slam	slow as molasses	15.12910147	-0.446469995	0.525265392	-0.849989362	0.395331001	0.527329918	down
FBgn0259714	DIP-epsilon	Dpr-interacting protein epsilon	97.70928492	0.143484008	0.229668273	0.624744574	0.532138713	0.653129041	up
FBgn0031808	Nepl5	Neprilysin-like 5	4.949914526	0.080596941	0.952388304	0.084626134	0.932558621	0.955548372	up
FBgn0259716	Nepl6	Neprilysin-like 6	183.9236172	-0.094712537	0.181491764	-0.521855841	0.601770707	0.71002516	down
FBgn0259715	CG42369	None	158.3284077	0.815720524	0.302237738	2.698936702	0.006956141	0.018942003	up
FBgn0031811	CG13982	None	4.827201318	0.014744764	0.925243525	0.01593609	0.987285378	0.992709542	up
FBgn0011722	Tig	Tiggrin	11714.16262	-0.159644972	0.079221432	-2.015174026	0.043886418	0.091104864	down
FBgn0263278	Fic	Fic domain-containing protein	135.9212178	-0.452632011	0.179705405	-2.518744556	0.011777406	0.029970449	down
FBgn0031813	CG9527	None	2382.902785	0.462585632	0.08061901	5.73792252	9.58E-09	1.05E-07	up
FBgn0031814	retm	real-time	329.1439904	0.085923404	0.123222784	0.697301269	0.485614274	0.6118991	up
FBgn0031815	frj	farjavit	327.6323056	-0.104255763	0.129290654	-0.80636736	0.420031061	0.55124826	down
FBgn0031816	Rchy1	Ring finger and CHY zinc finger domain containing 1	251.0583584	0.814993643	0.151220707	5.389431512	7.07E-08	6.61E-07	up
FBgn0031817	HemK1	HemK methyltransferase 1	237.8199615	-0.42824387	0.147858892	-2.896301097	0.003775899	0.011221877	down
FBgn0259749	mmy	mummy	2800.414695	0.737400675	0.117003299	6.302392186	2.93E-10	4.16E-09	up
FBgn0031818	CG9536	None	374.0856429	-0.06744889	0.122663175	-0.549870734	0.582408039	0.694397816	down
FBgn0086357	Sec61alpha	Sec61 alpha subunit	8494.296571	-0.436672824	0.103113664	-4.234868648	2.29E-05	0.000124098	down
FBgn0031820	Daxx	Daxx-like protein	558.3893916	0.255008768	0.118681675	2.148678539	0.031659891	0.069205314	up
FBgn0031821	KFase	Kynurenine formamidase	195.2445722	0.491087559	0.162695577	3.018444431	0.00254076	0.007988766	up
FBgn0027496	epsilonCOP	Coat Protein (coatomer) epsilon	536.1164173	-0.427915228	0.119752966	-3.573316333	0.000352489	0.001398981	down
FBgn0031822	Phf5a	PHD finger protein 5a	199.7841429	-0.665282662	0.18752635	-3.54767564	0.000388647	0.00152173	down
FBgn0051638	CG31638	None	186.9495805	0.13985736	0.160121382	0.87344587	0.382420098	0.515578443	up
FBgn0031824	CG9547	None	1043.889187	-0.436304761	0.115355994	-3.782246114	0.00015542	0.000680906	down
FBgn0051637	CG31637	None	358.5233199	0.481071055	0.135398082	3.553012342	0.000380847	0.001495835	up
FBgn0000320	eya	eyes absent	35.40563921	-0.300036328	0.370429795	-0.809968128	0.417958494	0.549290599	down
FBgn0031829	IFT52	Intraflagellar transport 52	3.337284353	-0.309906248	1.077889114	-0.287512179	0.773720178	0.847432709	down
FBgn0031830	COX5B	Cytochrome c oxidase subunit 5B	3699.508594	-0.324539809	0.096520179	-3.362403705	0.000772671	0.002805598	down
FBgn0031832	CG9596	None	299.3358021	-0.708798434	0.134267013	-5.279021388	1.30E-07	1.16E-06	down
FBgn0263916	Ent2	Equilibrative nucleoside transporter 2	1381.457878	-0.334569241	0.089573026	-3.735156161	0.000187599	0.000801764	down
FBgn0031834	CG13766	None	102.2832884	0.346830572	0.217136701	1.597291341	0.11020078	0.195016883	up
FBgn0031835	CG11319	None	177.1749169	0.862039921	0.183331039	4.702094787	2.58E-06	1.74E-05	up
FBgn0031836	CG11050	None	757.3729863	-0.241120774	0.100381698	-2.402039195	0.016303961	0.039750978	down
FBgn0031837	DIP-iota	Dpr-interacting protein iota	4.693455517	0.60311861	0.959396727	0.628643597	0.529582411	0.651065833	up
FBgn0051634	Oatp26F	Organic anion transporting polypeptide 26F	9.678411823	0.676910231	0.659081347	1.027051114	0.304396396	0.434135987	up
FBgn0051635	CG31635	None	813.8009361	0.623599796	0.099223979	6.284769089	3.28E-10	4.60E-09	up
FBgn0286898	Tango1	Transport and Golgi organization 1	1288.198002	-0.058158513	0.085384906	-0.681133423	0.49578707	0.62141786	down
FBgn0051633	CG31633	None	133.1578427	0.261834627	0.191622992	1.366405065	0.17181186	0.278109725	up
FBgn0051636	CG31636	None	12.05078024	0.059872508	0.618060552	0.096871589	0.922828371	0.949178166	up
FBgn0028467	CG11070	None	484.2516715	0.001206412	0.126135109	0.009564441	0.992368797	0.995439245	up
FBgn0085339	CG34310	None	143.8988742	-0.605787222	0.182883539	-3.312420702	0.000924923	0.003293099	down
FBgn0263200	Galt	Galactose-1-phosphate uridylyltransferase	900.333862	-0.234844043	0.097606238	-2.406035198	0.016126711	0.039378048	down
FBgn0028990	Spn27A	Serpin 27A	984.8935339	0.185576495	0.096602942	1.921023231	0.054728779	0.109583104	up
FBgn0000351	cort	cortex	5.639892005	0.600889513	0.900975776	0.666931929	0.504815615	0.628913349	up
FBgn0031848	Nse1	Non-SMC element 1	16.23497455	-0.685664024	0.495781218	-1.382997174	0.166665732	0.271486205	down
FBgn0028703	Nhe3	Na[+]/H[+] hydrogen exchanger 3	713.3251381	0.637372091	0.101267286	6.293958448	3.09E-10	4.36E-09	up
FBgn0031849	CG11327	None	8.909254228	1.28156821	0.803194719	1.595588442	0.11058071	0.19560249	up
FBgn0031850	Tsp	Thrombospondin	499.3310319	-0.242065978	0.111683596	-2.167426426	0.030202354	0.066415913	down
FBgn0025595	AkhR	Adipokinetic hormone receptor	260.3269625	0.674521586	0.183273515	3.680409501	0.00023286	0.000971062	up
FBgn0031851	Aatf	Apoptosis antagonizing transcription factor	465.9486208	-0.489036526	0.119055665	-4.107629187	4.00E-05	0.000203585	down
FBgn0025777	homer	homer	333.4657431	-0.22923897	0.132629619	-1.728414601	0.08391392	0.156555614	down
FBgn0046704	Liprin-alpha	Liprin-alpha	742.8799406	0.003241971	0.100520761	0.032251754	0.974271284	0.983839879	up
FBgn0031853	TTLL3B	Tubulin tyrosine ligase-like 3B	2.645170057	-0.329440305	1.223444277	-0.269272832	0.787719737	0.858127483	down
FBgn0031854	TTLL3A	Tubulin tyrosine ligase-like 3A	4.532017586	0.792157246	1.008198031	0.785715923	0.432033932	0.56276995	up
FBgn0031855	meng	meng-po	278.9359706	-0.581095767	0.157261214	-3.69509907	0.000219801	0.000925105	down
FBgn0031857	LUBEL	Linear Ubiquitin E3 ligase	970.1184372	0.017246648	0.089457205	0.192792165	0.84712174	0.899415701	up
FBgn0031858	CG17378	None	20.69482427	0.949899496	0.470405998	2.019318421	0.043454134	0.090372812	up
FBgn0015776	nrv1	nervana 1	2929.582647	0.110115959	0.075238253	1.463563468	0.14331326	0.240487365	up
FBgn0015777	nrv2	nervana 2	1091.681841	-0.309317822	0.087048512	-3.55339585	0.000380292	0.001494173	down
FBgn0031860	CG11236	None	121.5630474	-1.132780831	0.200735594	-5.643148818	1.67E-08	1.75E-07	sig_down
FBgn0051632	sens-2	senseless-2	114.0440604	0.621132698	0.220775112	2.813418108	0.004901787	0.014066914	up
FBgn0017551	Rca1	Regulator of cyclin A1	43.96940956	-0.15617864	0.357889985	-0.436387287	0.662555761	0.758769494	down
FBgn0086451	l(2)k09022	lethal (2) k09022	1491.132487	-0.358766403	0.081775551	-4.387208651	1.15E-05	6.74E-05	down
FBgn0031865	Nha1	Na[+]/H[+] hydrogen antiporter 1	609.7048622	0.571969476	0.121881081	4.692848738	2.69E-06	1.81E-05	up
FBgn0266219	lncRNA:CR44914	long non-coding RNA:CR44914	3.091313971	-0.62829588	1.223457394	-0.513541283	0.60757274	0.715197668	down
FBgn0031866	Nlg2	Neuroligin 2	183.7902559	0.598080164	0.188256886	3.176936458	0.001488396	0.005011524	up
FBgn0042092	CG13773	None	218.6465364	-0.708172881	0.153627363	-4.609679335	4.03E-06	2.61E-05	down
FBgn0031868	Rat1	Rat1 5'-3' exoribonuclease	616.0685608	-0.362566631	0.106343294	-3.409398165	0.000651064	0.002413466	down
FBgn0011737	Wee1	Wee1 kinase	158.5240815	-0.10962968	0.172664667	-0.634928276	0.525475195	0.647190604	down
FBgn0028554	x16	x16 splicing factor	412.4179056	-0.840021275	0.121530103	-6.912042799	4.78E-12	8.90E-11	down
FBgn0052829	CG32829	None	5.287617633	0.267675583	0.864615347	0.309589211	0.756873361	0.834976573	up
FBgn0026196	nop5	nop5	4465.573645	-0.545990871	0.070299785	-7.766607969	8.06E-15	2.34E-13	down
FBgn0263467	snoRNA:nop5-x16-a	None	4.621407163	-1.437610593	1.064371269	-1.350666478	0.176802295	0.284668417	down
FBgn0004838	Hrb27C	Heterogeneous nuclear ribonucleoprotein at 27C	9775.42904	-0.305902921	0.06458599	-4.736366527	2.18E-06	1.51E-05	down
FBgn0031869	CG18304	None	1033.372909	-0.342225793	0.102006063	-3.354955396	0.000793778	0.002872129	down
FBgn0031871	Fgop2	Fibroblast growth factor receptor 1 oncogene partner 2	177.4657545	-0.044891787	0.164670329	-0.272616128	0.785148313	0.85639507	down
FBgn0031872	ihog	interference hedgehog	176.6062125	-0.289623158	0.164348508	-1.762249999	0.078027068	0.147169737	down
FBgn0031873	Gas41	Gas41	106.119757	-0.39861009	0.202037184	-1.972954098	0.048500792	0.098963943	down
FBgn0020616	SA	Stromalin	348.1894178	0.026353812	0.129843411	0.202966109	0.839161522	0.89357787	up
FBgn0031874	CG13775	None	49.28478553	-0.323782526	0.303232464	-1.067769991	0.285624278	0.413284708	down
FBgn0031875	CG3430	None	182.9470244	-0.81112212	0.169518487	-4.784859371	1.71E-06	1.22E-05	down
FBgn0031876	Atac1	Ada2a-containing complex component 1	56.38520453	-0.446527492	0.294760161	-1.514884135	0.129801749	0.221849743	down
FBgn0031877	Hmgcl	3-Hydroxymethyl-3-methylglutaryl-CoA lyase	260.7896929	-1.021499813	0.147682737	-6.916853226	4.62E-12	8.65E-11	sig_down
FBgn0031878	sip2	septin interacting protein 2	85.5616279	-0.238145513	0.251691161	-0.946181472	0.344056035	0.476679344	down
FBgn0021944	Coprox	Coproporphyrinogen oxidase	359.4436097	-0.672200636	0.135352017	-4.966314156	6.82E-07	5.28E-06	down
FBgn0264922	smt3	smt3	2348.746123	-0.782238639	0.083959306	-9.316878301	1.20E-20	7.51E-19	down
FBgn0016978	snRNP-U1-70K	small ribonucleoprotein particle U1 subunit 70K	623.4115082	-0.551396448	0.109367268	-5.04169538	4.61E-07	3.70E-06	down
FBgn0031879	uif	uninflatable	2776.526231	0.131592469	0.127311939	1.033622373	0.301312736	0.431146988	up
FBgn0263027	CG43322	None	13.30441255	0.475171162	0.546125588	0.870076723	0.384258477	0.517283301	up
FBgn0000053	Gart	GART trifunctional enzyme	1338.61916	-0.618020972	0.090190964	-6.852360227	7.26E-12	1.32E-10	down
FBgn0003046	Pcp	Pupal cuticle protein	40.30267086	0.076250981	0.324097278	0.235271897	0.813997706	0.875906304	up
FBgn0051908	CG31908	None	742.4753928	-0.266569808	0.099713464	-2.673358214	0.007509601	0.020296287	down
FBgn0031881	MME1	Mitochondrial Magnesium Exporter 1	260.525778	-0.077451985	0.143642172	-0.539200875	0.589748256	0.700059992	down
FBgn0031882	Rab30	Rab30	137.7657963	0.564815598	0.180771075	3.124479937	0.001781197	0.005868536	up
FBgn0031883	Caper	Caper	877.1492432	-0.057765769	0.094005415	-0.614494057	0.538888899	0.658399631	down
FBgn0262872	milt	milton	1944.817601	0.213274989	0.074417017	2.865943795	0.004157681	0.012187342	up
FBgn0031885	Mnn1	Menin 1	413.7987067	0.923824386	0.123716831	7.467249048	8.19E-14	2.06E-12	up
FBgn0266666	Sem1	Suppressor of exocyst mutations 1	643.6621889	-0.494114726	0.098001053	-5.041932845	4.61E-07	3.70E-06	down
FBgn0031886	Nuf2	Nuf2	26.86988005	-0.249319637	0.39100406	-0.637639509	0.523708371	0.645785577	down
FBgn0031887	Ugt307A1	UDP-glycosyltransferase family 307 member A1	14.6309825	0.185029515	0.554306637	0.333803535	0.738527816	0.820530219	up
FBgn0031888	Pvf2	PDGF- and VEGF-related factor 2	21.13710249	-0.145698226	0.434366201	-0.33542717	0.737302875	0.819570506	down
FBgn0085407	Pvf3	PDGF- and VEGF-related factor 3	121.2127601	0.575206896	0.203495649	2.826629953	0.004704065	0.013592317	up
FBgn0031893	MICU1	Mitochondrial calcium uptake 1	875.4805424	0.000643312	0.094350998	0.006818286	0.994559837	0.996667886	up
FBgn0031894	CG4496	None	9.031830085	-0.194707582	0.700886393	-0.277801914	0.781164422	0.852951568	down
FBgn0031895	CG4497	None	70.25984819	-0.188616719	0.253437741	-0.744232954	0.456735555	0.585866871	down
FBgn0031896	CG4502	None	160.1185686	0.040062187	0.170980427	0.234308614	0.814745399	0.876212306	up
FBgn0031897	CG13784	None	1765.121973	0.402559045	0.106242933	3.789043014	0.000151229	0.000666146	up
FBgn0263133	mEFG1	mitochondrial translation elongation factor G 1	1260.246047	-0.38150798	0.08264367	-4.616300061	3.91E-06	2.53E-05	down
FBgn0259111	Ndae1	Na[+]-driven anion exchanger 1	1052.476659	0.585658957	0.099533932	5.884013096	4.00E-09	4.61E-08	up
FBgn0264343	CG43799	None	41.91927483	-0.305731672	0.326935718	-0.935143074	0.349714571	0.482692037	down
FBgn0264344	CG43800	None	5.899623523	-0.564981016	0.815188941	-0.693067567	0.48826715	0.614219198	down
FBgn0010453	Wnt4	Wnt oncogene analog 4	97.4249806	0.510568021	0.214055274	2.385215794	0.017069106	0.041332296	up
FBgn0284084	wg	wingless	76.38038286	0.793038507	0.260799596	3.040796536	0.002359532	0.007489122	up
FBgn0031902	Wnt6	Wnt oncogene analog 6	66.08159941	0.242296479	0.275120474	0.880692285	0.378484394	0.511573843	up
FBgn0031903	Wnt10	Wnt oncogene analog 10	4.760137903	-0.733570799	0.900205903	-0.814892234	0.415133999	0.546464673	down
FBgn0002938	ninaC	neither inactivation nor afterpotential C	12.19545811	0.255121359	0.621045349	0.410793446	0.681223999	0.77399106	up
FBgn0031904	CG5149	None	290.9526358	0.184081724	0.130759131	1.407792496	0.159192523	0.262132863	up
FBgn0031906	CG5160	None	140.4918714	1.198309029	0.195838806	6.118853841	9.43E-10	1.22E-08	sig_up
FBgn0031907	CG5171	None	433.6413919	-0.107082434	0.117180308	-0.913826188	0.360808183	0.494037704	down
FBgn0031908	CG5177	None	13210.90911	-0.316826283	0.06031149	-5.253166195	1.50E-07	1.33E-06	down
FBgn0031909	CG5181	None	106.969672	-0.469706791	0.212998694	-2.205209728	0.027439381	0.061459663	down
FBgn0031910	CG15818	None	304.6692745	-0.182837482	0.139927828	-1.306655611	0.191329701	0.303045521	down
FBgn0028387	chm	chameau	176.5741868	-0.096464643	0.163352871	-0.590529216	0.554835904	0.672365256	down
FBgn0283658	muc	midline uncoordinated	6515.00509	0.224505613	0.082859088	2.709486893	0.006738737	0.018480627	up
FBgn0031913	CG5958	None	3298.534696	-0.944298991	0.096283867	-9.80744776	1.05E-22	8.24E-21	down
FBgn0031914	CG5973	None	1478.793609	2.191064524	0.605969061	3.615802632	0.000299418	0.001212095	sig_up
FBgn0025697	santa-maria	scavenger receptor acting in neural tissue and majority of rhodopsin is absent	81.98925935	0.105249751	0.242250739	0.434466172	0.663949955	0.760072653	up
FBgn0045495	Gr28b	Gustatory receptor 28b	8.57481368	0.152329387	0.677358077	0.224887533	0.822066768	0.881360139	up
FBgn0031918	CG6055	None	659.6637826	2.480640165	0.976766089	2.539646075	0.01109647	0.028448179	sig_up
FBgn0260486	Ziz	Zizimin	719.7401181	0.921661083	0.138880127	6.636378464	3.21E-11	5.39E-10	up
FBgn0011283	Obp28a	Odorant-binding protein 28a	240.5616979	-0.023096495	0.146375885	-0.157788936	0.874623117	0.917479622	down
FBgn0264895	RapGAP1	Rap GTPase activating protein 1	528.7883187	0.768003435	0.116583962	6.587556506	4.47E-11	7.30E-10	up
FBgn0266910	lncRNA:CR45370	long non-coding RNA:CR45370	2.327786812	0.564869441	1.342104672	0.420883298	0.673840302	0.768680598	up
FBgn0031925	Cyp4d21	Cyp4d21	9.242943918	0.569992744	0.681064463	0.836914529	0.402640613	0.535046614	up
FBgn0031926	CG6739	None	657.0018041	-0.165470051	0.12252924	-1.350453588	0.176870532	0.284673748	down
FBgn0264087	Slob	Slowpoke binding protein	275.5803989	0.670783849	0.14211742	4.719927019	2.36E-06	1.61E-05	up
FBgn0040299	Myo28B1	Myosin 28B1	373.8311396	0.64476299	0.133946267	4.813594331	1.48E-06	1.07E-05	up
FBgn0264997	lncRNA:CR44148	long non-coding RNA:CR44148	5.089145837	0.794208676	0.94458696	0.840799957	0.400460011	0.532960327	up
FBgn0031929	CG18585	None	852.7366797	0.478816485	0.150838114	3.174373318	0.001501604	0.005051498	up
FBgn0031930	CG7025	None	453.2839176	0.141384385	0.136611608	1.034936835	0.300698411	0.430430789	up
FBgn0041182	Tep2	Thioester-containing protein 2	1420.814178	0.212761369	0.122363811	1.738760566	0.082076888	0.153684232	up
FBgn0041181	Tep3	Thioester-containing protein 3	1383.873439	0.494383394	0.105573935	4.682816773	2.83E-06	1.89E-05	up
FBgn0267326	Ntl	Neurotransmitter transporter-like	3.350269575	0.64653537	1.175004717	0.550240659	0.582154319	0.69416825	up
FBgn0031936	CG13794	None	7.53010554	0.918993486	0.754029506	1.218776559	0.222929011	0.341235058	up
FBgn0031937	CG13795	None	328.9881285	0.219801253	0.140406013	1.565468944	0.117472994	0.204914075	up
FBgn0031939	CG13796	None	181.3496173	0.476226416	0.163554681	2.911725992	0.003594378	0.010775537	up
FBgn0031940	CG7214	None	185.3099662	-0.5991074	0.176905731	-3.386591242	0.000707667	0.002587787	down
FBgn0031942	CG7203	None	1250.137372	-0.260027783	0.112705873	-2.307136045	0.021047237	0.049343595	down
FBgn0267689	CG46025	None	6.295800651	0.330285305	0.813735031	0.405888026	0.684824877	0.776682446	up
FBgn0031945	CG7191	None	92.93180123	0.54843791	0.22189321	2.471629972	0.013449865	0.033682547	up
FBgn0020880	CG7179	None	239.0377723	0.233930974	0.147242325	1.588748171	0.112117259	0.197423112	up
FBgn0003961	Uro	Urate oxidase	1151.805626	1.385196924	0.39920229	3.469912265	0.000520628	0.001974455	sig_up
FBgn0031947	CG7154	None	318.2058477	-0.074679282	0.129609677	-0.576186002	0.564489466	0.680397633	down
FBgn0031948	CG7149	None	726.5944843	-0.157416501	0.101402487	-1.552392899	0.120568241	0.209219733	down
FBgn0286198	LKRSDH	Lysine ketoglutarate reductase/saccharopine dehydrogenase	1997.710947	-0.469683375	0.082817859	-5.671281295	1.42E-08	1.50E-07	down
FBgn0031950	Herp	Homocysteine-induced endoplasmic reticulum protein	661.1694336	-0.047214763	0.113582067	-0.41568853	0.677637936	0.771306817	down
FBgn0031951	r2d2	r2d2	379.8883977	-0.316698725	0.12229095	-2.589715149	0.009605538	0.025171833	down
FBgn0031952	cdc14	cell division cycle 14	663.5723233	0.600761769	0.115696563	5.192563683	2.07E-07	1.80E-06	up
FBgn0261800	LanB1	LanB1	4839.069685	-0.083146568	0.073410865	-1.132619371	0.25737413	0.381555299	down
FBgn0027515	CG7115	None	505.413621	0.080969594	0.107064048	0.756272495	0.449485835	0.57898919	up
FBgn0020618	Rack1	Receptor of activated protein kinase C 1	29087.08308	-0.233613959	0.069851257	-3.344448912	0.000824462	0.002966129	down
FBgn0004177	mts	microtubule star	4529.157247	-0.0242939	0.068458931	-0.35486823	0.72268831	0.807756527	down
FBgn0031955	CG14535	None	73.45571944	0.722709587	0.259529234	2.784694334	0.00535782	0.015194998	up
FBgn0031957	TwdlE	TweedleE	399.0864923	3.206981373	1.438718311	2.229054394	0.025810286	0.058456949	up
FBgn0045038	Proc	Proctolin	227.533315	-0.016671573	0.157724569	-0.105700546	0.915819947	0.944709904	down
FBgn0031959	spz3	spatzle 3	732.5008223	1.089921085	0.176874019	6.162132177	7.18E-10	9.45E-09	sig_up
FBgn0031961	CG7102	None	42.47857926	-1.214533489	0.324053604	-3.747940082	0.000178293	0.000767193	sig_down
FBgn0261790	SmE	Small ribonucleoprotein particle protein SmE	455.4102492	-0.688627906	0.115682341	-5.952748726	2.64E-09	3.15E-08	down
FBgn0083968	CG34132	None	979.9524476	-0.639407719	0.098401377	-6.497955	8.14E-11	1.28E-09	down
FBgn0085450	Snoo	Sno oncogene	444.627775	0.706959039	0.135285024	5.225700662	1.73E-07	1.52E-06	up
FBgn0031968	CG7231	None	198.5246938	0.263999637	0.180946565	1.458992249	0.144567241	0.242054668	up
FBgn0031969	pes	peste	472.4222982	0.778607233	0.127406018	6.111228064	9.89E-10	1.26E-08	up
FBgn0031970	CG7227	None	12.16660404	0.059568339	0.610161401	0.097627184	0.922228338	0.948826442	up
FBgn0031971	Sirup	Starvation-upregulated protein	671.701205	1.197785063	0.315661633	3.794522163	0.000147928	0.000652874	sig_up
FBgn0031972	Wwox	WW domain containing oxidoreductase	116.5140937	0.261732017	0.23104208	1.132832673	0.257284528	0.381472303	up
FBgn0031973	Spn28Dc	Serpin 28Dc	326.7058702	0.409286325	0.205252883	1.994058843	0.046145624	0.094995356	up
FBgn0031974	CG12560	None	279.6767373	-0.076981342	0.160354568	-0.480069528	0.631177955	0.734378151	down
FBgn0054010	Glyat	Glycine N-acyltransferase	16.68022246	-0.123255116	0.511307054	-0.2410589	0.809509467	0.873229767	down
FBgn0031975	Tg	Transglutaminase	892.4457243	0.607395923	0.12995312	4.673961818	2.95E-06	1.97E-05	up
FBgn0031976	CG7367	None	13.31086421	3.202521558	0.748846885	4.276603966	1.90E-05	0.000105243	sig_up
FBgn0031977	baf	barrier to autointegration factor	486.9693075	-0.574058967	0.121690762	-4.717358648	2.39E-06	1.63E-05	down
FBgn0044323	Cka	Connector of kinase to AP-1	1108.856783	-0.040044088	0.084827772	-0.47206342	0.636881521	0.739228173	down
FBgn0031979	CCDC53	Coiled-coil domain containing 53	26.63007769	-0.917978108	0.411540464	-2.230590155	0.02570829	0.058249194	down
FBgn0031980	RpL36A	Ribosomal protein L36A	14650.53577	-0.180175098	0.075417118	-2.389047772	0.016892106	0.040947388	down
FBgn0065055	snoRNA:Psi28S-2648	None	7.329977145	-2.039435213	0.819400165	-2.488936787	0.012812574	0.032286094	sig_down
FBgn0031981	Megf8	Multiple EGF like domains 8	450.625311	0.327525077	0.112121507	2.921161933	0.003487285	0.010491021	up
FBgn0011230	poe	purity of essence	3076.851764	0.054372324	0.069232641	0.78535679	0.432244408	0.562914874	up
FBgn0013531	MED20	Mediator complex subunit 20	70.50728707	-0.575703536	0.249287609	-2.309394911	0.020921677	0.049079651	down
FBgn0010287	Trf	TBP-related factor	64.45421533	-0.314662715	0.257856073	-1.22030368	0.222349775	0.340532994	down
FBgn0267488	Mcr	Macroglobulin complement-related	1282.957744	-0.123368452	0.095866855	-1.286872838	0.198138614	0.31122354	down
FBgn0261822	Bsg	Basigin	6789.918389	0.203388761	0.073940531	2.750707345	0.005946674	0.016603571	up
FBgn0031985	mon2	monensin sensitivity 2	921.646376	0.048921665	0.091477121	0.534796725	0.592790428	0.702275317	up
FBgn0031986	CG8673	None	3.351131132	0.006414435	1.103944997	0.005810466	0.995363945	0.99705155	up
FBgn0031987	CG12375	None	506.474107	0.146293436	0.112672884	1.298390795	0.194153081	0.30649068	up
FBgn0031988	CG8668	None	626.02077	0.349139859	0.116488053	2.997216016	0.002724576	0.008460799	up
FBgn0031990	PAPLA1	Phosphatidic Acid Phospholipase A1	2615.39759	0.226703059	0.081340589	2.78708406	0.005318468	0.015098488	up
FBgn0263256	CG43394	None	867.577814	1.243041158	0.15276583	8.136905712	4.06E-16	1.44E-14	sig_up
FBgn0261064	Rbsn-5	Rabenosyn-5	183.769696	0.246043987	0.157979749	1.557440039	0.119366046	0.207578012	up
FBgn0031992	Acbp1	Acyl-CoA binding protein 1	669.2733785	-0.567030985	0.096279756	-5.889410273	3.88E-09	4.49E-08	down
FBgn0264953	Piezo	Piezo	2357.164614	-0.04831481	0.087775518	-0.55043606	0.582020321	0.694081407	down
FBgn0083970	CG34134	None	34.52412051	-0.093176843	0.34839003	-0.267449799	0.789122861	0.85891443	down
FBgn0031995	CG8475	None	1399.209091	0.043994767	0.08937228	0.492264117	0.622532643	0.727562106	up
FBgn0031996	CG8460	None	251.1319934	-0.761649582	0.150605393	-5.057253061	4.25E-07	3.44E-06	down
FBgn0031997	PGAP5	Post-GPI attachment to proteins 5	92.33872272	-0.142960256	0.220489506	-0.648376688	0.516741345	0.639906585	down
FBgn0031998	SLC5A11	Sodium/solute co-transporter-like 5A11	317.1757377	0.552224793	0.129510738	4.263930562	2.01E-05	0.00011064	up
FBgn0264950	asRNA:CR44119	antisense RNA:CR44119	25.59182774	0.915838136	0.42615823	2.149056552	0.031629917	0.069153116	up
FBgn0003607	Su(var)205	Suppressor of variegation 205	812.8250956	-0.470883325	0.098847542	-4.763733284	1.90E-06	1.33E-05	down
FBgn0015299	Ssb-c31a	Single stranded-binding protein c31A	202.8021765	-0.304369214	0.158296429	-1.922780038	0.05450768	0.109178931	down
FBgn0032000	CG8372	None	265.8482659	-0.349464195	0.140527256	-2.486807211	0.012889523	0.032453	down
FBgn0032001	CG8360	None	141.8501067	-0.163600583	0.18367061	-0.890728147	0.373075031	0.506858521	down
FBgn0032002	CG8353	None	463.062042	-0.535953684	0.12471519	-4.297421043	1.73E-05	9.68E-05	down
FBgn0032004	CG8292	None	5.158672957	1.047727551	0.956325558	1.095576232	0.273264268	0.399538453	up
FBgn0032005	Snx6	Sorting nexin 6	568.9987454	0.071663774	0.108756979	0.658934945	0.509937544	0.633782793	up
FBgn0032006	Pvr	PDGF- and VEGF-receptor related	860.7422516	0.35903287	0.090870778	3.951026713	7.78E-05	0.000366384	up
FBgn0032008	CG14277	None	186.8593973	0.555278706	0.207069156	2.681609936	0.007326884	0.019851516	up
FBgn0032010	CG8086	None	2294.804528	0.040150218	0.086618154	0.463531214	0.642983647	0.743875962	up
FBgn0003502	Btk29A	Btk family kinase at 29A	1013.370948	0.983235049	0.122833448	8.004619808	1.20E-15	3.95E-14	up
FBgn0261020	wol	wollknaeuel	504.4617389	-0.476410944	0.108493873	-4.391132251	1.13E-05	6.64E-05	down
FBgn0032013	Scgalpha	Sarcoglycan alpha	109.0986771	0.353248407	0.210074807	1.681536266	0.092658798	0.169909403	up
FBgn0032014	CG7840	None	217.4380656	0.08104401	0.176513813	0.459136928	0.646135839	0.74630531	up
FBgn0032015	Ostgamma	Oligosaccharide transferase gamma subunit	1466.182928	-0.611793045	0.098266656	-6.225845789	4.79E-10	6.54E-09	down
FBgn0032016	Mettl14	Methyltransferase like 14	160.5795514	-0.413952509	0.176762281	-2.341859962	0.019187913	0.045596911	down
FBgn0032017	CG7810	None	81.9414867	-0.119841778	0.233511523	-0.513215693	0.60780045	0.715278128	down
FBgn0032018	CG7806	None	594.2050473	0.503058471	0.10476075	4.801974686	1.57E-06	1.13E-05	up
FBgn0262598	mtsh	mitoshell	23.0782034	0.332616236	0.454847504	0.731269784	0.464614383	0.592690208	up
FBgn0032020	strat	stratum	198.374021	-0.396916742	0.172200982	-2.304962126	0.021168695	0.049587361	down
FBgn0032021	CG7781	None	665.4661526	0.070831838	0.108476567	0.652969018	0.513776252	0.637417356	up
FBgn0032022	CG14275	None	502.5476231	0.308107666	0.160018148	1.925454512	0.054172522	0.108690285	up
FBgn0032023	CG14274	None	49.53176461	0.124360708	0.291857023	0.426101474	0.670033906	0.765569906	up
FBgn0032024	CG14273	None	156.2057048	-0.048140085	0.176927909	-0.2720887	0.785553818	0.856495739	down
FBgn0032025	CG7778	None	535.8188966	0.091630295	0.114059428	0.803355735	0.421769152	0.552634477	up
FBgn0051901	Mur29B	Mucin related 29B	482.9016995	0.276527307	0.117036212	2.362749986	0.018139903	0.043498198	up
FBgn0032026	CG7627	None	690.6112489	0.072092161	0.099700083	0.723090282	0.469624419	0.597402274	up
FBgn0010265	RpS13	Ribosomal protein S13	20229.22866	-0.170931528	0.063019495	-2.712359539	0.006680609	0.018350246	down
FBgn0261437	CSN8	COP9 signalosome subunit 8	229.9164276	-0.755414764	0.162284687	-4.654873965	3.24E-06	2.13E-05	down
FBgn0260439	Pp2A-29B	Protein phosphatase 2A at 29B	2553.795776	-0.056587334	0.075445101	-0.750046498	0.4532267	0.58274939	down
FBgn0032029	CG17292	None	708.8534342	-0.583298138	0.102095638	-5.713252264	1.11E-08	1.20E-07	down
FBgn0032030	Wdr82	WD repeat domain 82	217.3666735	-0.173659736	0.15862366	-1.094790873	0.273608266	0.399702955	down
FBgn0032031	CG13390	None	168.2184214	-0.323282713	0.170127923	-1.900233112	0.057402535	0.114131166	down
FBgn0032032	CG17294	None	109.3034941	-0.251049543	0.21156587	-1.186625911	0.235375211	0.356149803	down
FBgn0027094	AlaRS	Alanyl-tRNA synthetase	2357.419576	-0.46726534	0.090825516	-5.144648353	2.68E-07	2.25E-06	down
FBgn0032033	CG13392	None	187.1063873	-0.332326424	0.167657891	-1.982169898	0.047460228	0.097278037	down
FBgn0032034	Rcd4	Reduction in Cnn dots 4	75.34380162	-0.675504511	0.250536149	-2.696235712	0.007012802	0.019064271	down
FBgn0263852	Dad1	Defender against apoptotic cell death 1	608.291761	-0.828630433	0.123949953	-6.685201689	2.31E-11	3.94E-10	down
FBgn0032036	CG13384	None	369.1669624	0.089995397	0.118935359	0.756674864	0.449244678	0.57874425	up
FBgn0262001	CG42819	None	704.0700729	2.059785175	0.675018903	3.05144814	0.002277404	0.007250758	sig_up
FBgn0040958	Peritrophin-15b	Peritrophin-15b	934.5098366	0.009542615	0.097153162	0.098222378	0.921755713	0.948676832	up
FBgn0040959	Peritrophin-15a	Peritrophin-15a	2251.200977	0.053708294	0.090724888	0.59199074	0.55385679	0.671791875	up
FBgn0032040	CG13386	None	11.6507251	0.794955786	0.588619738	1.350542183	0.176842132	0.284668417	up
FBgn0051898	CG31898	None	11.15998908	0.310325079	0.631429405	0.491464409	0.623098019	0.727995596	up
FBgn0001084	fy	fuzzy	35.2794827	0.097776396	0.3388387	0.288563247	0.772915624	0.847007637	up
FBgn0020497	emb	embargoed	1843.740427	-0.260504136	0.080818342	-3.223329367	0.001267098	0.004337182	down
FBgn0014417	CG13397	None	235.3267821	0.430256484	0.171504534	2.508717834	0.012117023	0.030736723	up
FBgn0032042	CG13398	None	210.3641739	0.12210597	0.16914764	0.72188988	0.470362183	0.598206646	up
FBgn0027932	Akap200	A kinase anchor protein 200	1186.184348	-0.22973807	0.084876336	-2.706738784	0.00679477	0.018582852	down
FBgn0001137	grk	gurken	169.0498562	-0.274226019	0.168274375	-1.629636232	0.103178402	0.184721573	down
FBgn0027490	D12	D12	93.4983758	0.12655082	0.216733351	0.583900997	0.559286922	0.676209772	up
FBgn0043002	Chrac-14	Chromatin accessibility complex 14kD protein	99.5517339	-0.556210424	0.210015968	-2.648419685	0.008086906	0.021734279	down
FBgn0002887	mus201	mutagen-sensitive 201	124.9382054	-0.30527723	0.199255793	-1.532087099	0.125500943	0.216159563	down
FBgn0051897	CG31897	None	7.421891352	0.579047627	0.751721212	0.770295714	0.441124498	0.571136431	up
FBgn0027780	Aasdh	Aminoadipate-semialdehyde dehydrogenase	184.9053196	0.08085979	0.157139773	0.514572399	0.606851857	0.714680645	up
FBgn0026718	Agpat2	1-Acylglycerol-3-phosphate O-acyltransferase 2	755.1153603	-0.197888319	0.151456804	-1.306566057	0.191360131	0.303051417	down
FBgn0285971	prg	piragua	121.6152038	-0.396122716	0.194113236	-2.040678546	0.041282789	0.086475136	down
FBgn0262029	d	dachs	168.8246644	-0.303185429	0.180781648	-1.677080792	0.093526684	0.171113719	down
FBgn0032047	CG13088	None	92.69410692	-0.160134655	0.223874212	-0.715288524	0.474430779	0.602164575	down
FBgn0032048	Dh31	Diuretic hormone 31	185.4204703	0.646410554	0.163789255	3.946599272	7.93E-05	0.000371988	up
FBgn0032049	Bace	beta-site APP-cleaving enzyme	69.43759492	1.857603228	0.276692221	6.713608439	1.90E-11	3.28E-10	sig_up
FBgn0032050	CG13096	None	1732.64869	-0.732228581	0.087418502	-8.376128206	5.47E-17	2.17E-15	down
FBgn0032051	CG13097	None	604.9231046	-0.512333855	0.10287222	-4.98029357	6.35E-07	4.95E-06	down
FBgn0032052	PIG-U	Phosphatidylinositol glycan anchor biosynthesis class U	322.2965773	-0.380216487	0.136066026	-2.794352842	0.00520037	0.014803964	down
FBgn0032053	mRpL51	mitochondrial ribosomal protein L51	529.8235453	-0.656886373	0.110300657	-5.955416695	2.59E-09	3.10E-08	down
FBgn0032054	Uba4	Ubiquitin-like activating enzyme 4	221.6309065	-0.299180675	0.155455395	-1.924543527	0.05428649	0.108831944	down
FBgn0016122	Acer	Angiotensin-converting enzyme-related	961.0329621	0.020760848	0.096875574	0.214304259	0.830309797	0.887065744	up
FBgn0028394	CG17834	None	407.9002117	0.5228427	0.142331725	3.67340942	0.000239336	0.000994412	up
FBgn0011259	Sema1a	Semaphorin 1a	289.4450551	0.184790599	0.132274997	1.397018365	0.162408049	0.266576613	up
FBgn0264437	lncRNA:CR43855	long non-coding RNA:CR43855	31.23506588	-0.477404379	0.367132245	-1.300360796	0.19347734	0.305679111	down
FBgn0001114	Glt	Glutactin	11718.22667	-0.081780163	0.069315862	-1.179818893	0.238072254	0.359325068	down
FBgn0032057	CG9287	None	48.31683911	0.628413106	0.495628508	1.267911543	0.204829541	0.319302213	up
FBgn0032058	CG9289	None	416.786078	5.352074109	1.840368418	2.908153638	0.003635697	0.010859239	sig_up
FBgn0032059	PrBP	Prenyl-binding protein	431.9786244	-0.466425344	0.118600793	-3.932733762	8.40E-05	0.000391207	down
FBgn0260861	Trs23	TRAPP subunit 23	157.586951	-0.400680513	0.169034885	-2.370401304	0.017768787	0.042752847	down
FBgn0004914	Hnf4	Hepatocyte nuclear factor 4	605.700862	0.146153277	0.111045034	1.316162206	0.188119606	0.299172133	up
FBgn0266327	asRNA:CR44992	antisense RNA:CR44992	4.861277821	0.689336819	0.904733145	0.761922809	0.446106076	0.576074388	up
FBgn0032061	CG9314	None	2.528142379	1.273929609	1.280996666	0.994483157	0.319987701	0.450796115	up
FBgn0003209	raw	raw	1162.680717	0.550137667	0.098224873	5.600797967	2.13E-08	2.19E-07	up
FBgn0032066	LManIII	Lysosomal alpha-mannosidase III	707.9689451	-1.714172533	0.321220538	-5.336435034	9.48E-08	8.67E-07	sig_down
FBgn0032067	LManIV	Lysosomal alpha-mannosidase IV	279.8472365	-0.193603388	0.239766561	-0.807466175	0.419397955	0.550672135	down
FBgn0032068	LManV	Lysosomal alpha-mannosidase V	4408.300265	-0.687290645	0.266793309	-2.576116499	0.009991698	0.026051423	down
FBgn0032069	LManVI	Lysosomal alpha-mannosidase VI	7085.240687	-0.959051298	0.251670749	-3.810738048	0.000138553	0.000614603	down
FBgn0029123	SoxN	SoxNeuro	215.7498328	0.084094499	0.152069423	0.55300071	0.580262924	0.692640795	up
FBgn0085427	CG34398	None	994.6115948	0.144962626	0.100185612	1.446940559	0.147913572	0.246674795	up
FBgn0032074	Tsp29Fa	Tetraspanin 29Fa	1017.258296	0.534487267	0.096500764	5.5386843	3.05E-08	3.05E-07	up
FBgn0267740	asRNA:CR46071	antisense RNA:CR46071	4.409929638	-1.673274081	1.011852031	-1.653674678	0.09819363	0.177703848	down
FBgn0032075	Tsp29Fb	Tetraspanin 29Fb	2202.422109	0.563294507	0.0892832	6.309076168	2.81E-10	4.00E-09	up
FBgn0032076	Argl	Argininosuccinate lyase	2193.181218	-0.036248355	0.08486058	-0.427151867	0.669268717	0.764954021	down
FBgn0032077	CG9515	None	242.1572623	0.111836898	0.152735433	0.732226282	0.464030466	0.592054423	up
FBgn0032078	C1GalTA	Core 1 Galactosyltransferase A	170.873251	-0.092892237	0.171494479	-0.541663134	0.588050591	0.69892218	down
FBgn0286875	CG46397	None	16.24475473	-0.477573707	0.502748579	-0.949925524	0.342150097	0.474815771	down
FBgn0032079	CG31886	None	321.4080421	0.839232896	0.131365038	6.388555948	1.67E-10	2.48E-09	up
FBgn0032082	CG18088	None	11.33132212	0.434676008	0.612829501	0.709293542	0.478142335	0.604779966	up
FBgn0032083	CG9541	None	13.72935614	0.699554229	0.631016667	1.108614503	0.267596519	0.39316557	up
FBgn0032084	CG13101	None	252.8701639	1.038892369	0.216072301	4.8080775	1.52E-06	1.10E-05	sig_up
FBgn0011705	rost	rolling stone	307.1113771	0.943231139	0.131407537	7.17790746	7.08E-13	1.52E-11	up
FBgn0032085	CG9555	None	609.1593086	0.984924085	0.137638114	7.155896381	8.31E-13	1.76E-11	up
FBgn0013746	alien	alien	662.1153217	-0.474009048	0.099024398	-4.786790517	1.69E-06	1.21E-05	down
FBgn0032086	CG17906	None	81.32937217	0.759134387	0.276123542	2.749256299	0.005973066	0.016660861	up
FBgn0040964	CG18661	None	17.22941199	-0.601585215	0.4873598	-1.234375948	0.217062847	0.33423967	down
FBgn0015316	Try29F	Trypsin 29F	50.08500521	3.11630038	0.467771516	6.662013982	2.70E-11	4.56E-10	sig_up
FBgn0032087	CG9568	None	1018.471404	0.712821901	0.089236087	7.988045275	1.37E-15	4.48E-14	up
FBgn0032088	CG13102	None	538.362742	-0.080496461	0.120230095	-0.669520061	0.503163788	0.627751458	down
FBgn0032089	Rcd-1r	Rcd-1 related	56.441935	0.564659297	0.272211002	2.074344139	0.038047361	0.080795312	up
FBgn0051708	DIP-zeta	Dpr-interacting protein zeta	58.108113	0.256636081	0.27846585	0.921607017	0.356733597	0.490233272	up
FBgn0052982	CG32982	None	529.0298854	1.230137806	0.169163857	7.271871368	3.55E-13	7.98E-12	sig_up
FBgn0032100	CG13108	None	15.62535264	0.500964341	0.515446115	0.971904387	0.331098117	0.463124729	up
FBgn0032101	CG9586	None	487.3768621	-0.169670909	0.108661408	-1.561464299	0.118414241	0.206175601	down
FBgn0041092	tai	taiman	1249.20686	0.489563014	0.096048877	5.097019641	3.45E-07	2.85E-06	up
FBgn0032105	borr	borealin-related	40.22551047	-0.548033082	0.325293965	-1.684731784	0.092040331	0.169075868	down
FBgn0267252	Ggamma30A	G protein subunit gamma at 30A	1472.950111	0.358378546	0.104674871	3.423730462	0.000617679	0.002306284	up
FBgn0010314	Cks30A	Cyclin-dependent kinase subunit 30A	68.06656002	-0.406237547	0.252056931	-1.611689648	0.107029492	0.190056908	down
FBgn0026439	Eaat1	Excitatory amino acid transporter 1	663.4615246	0.050693774	0.103746125	0.488632935	0.625101592	0.729360181	up
FBgn0085395	Shawl	Shaw-like	65.05964347	0.19943133	0.274121759	0.727528273	0.466902402	0.594873294	up
FBgn0012036	Aldh	Aldehyde dehydrogenase	20346.40002	-0.185625899	0.070250356	-2.642348157	0.008233337	0.022065111	down
FBgn0032116	Mco1	Multicopper oxidase 1	261.1146108	0.811282386	0.174020464	4.661994158	3.13E-06	2.07E-05	up
FBgn0032117	FucTB	alpha1,3-fucosyltransferase B	35.35287905	0.01325436	0.352061827	0.037647819	0.969968481	0.981384962	up
FBgn0011232	scat	scattered	358.496521	-0.170054737	0.132143655	-1.286892946	0.198131604	0.31122354	down
FBgn0032119	CG3769	None	2.497139019	-0.552006218	1.298422336	-0.425136108	0.670737457	0.765911032	down
FBgn0002973	numb	numb	750.0576806	0.445416383	0.097444106	4.570993568	4.85E-06	3.10E-05	up
FBgn0004868	Gdi	GDP dissociation inhibitor	2945.504419	-0.131390064	0.079783572	-1.646831058	0.099592776	0.179634275	down
FBgn0032120	CG33298	None	1079.071759	0.654489406	0.129144914	5.067868242	4.02E-07	3.27E-06	up
FBgn0032123	Oatp30B	Organic anion transporting polypeptide 30B	1243.738028	0.28012188	0.09230213	3.034836583	0.00240666	0.007613152	up
FBgn0032122	CG31883	None	2.836082372	0.637354575	1.27860073	0.498478188	0.618147039	0.723850821	up
FBgn0032124	CG17855	None	133.3319223	0.910491689	0.18690409	4.871438008	1.11E-06	8.18E-06	up
FBgn0032129	jp	junctophilin	129.8380446	0.067414199	0.192761612	0.349728341	0.726542582	0.810866399	up
FBgn0264998	lncRNA:CR44149	long non-coding RNA:CR44149	2.342846919	-0.758914591	1.405423114	-0.539990117	0.589203848	0.699659563	down
FBgn0032130	brwl	brickwall	377.5372654	0.708913768	0.128950133	5.497580753	3.85E-08	3.76E-07	up
FBgn0028479	Mtpalpha	Mitochondrial trifunctional protein alpha subunit	3488.454072	-0.129338923	0.072325345	-1.788293202	0.073728716	0.140321996	down
FBgn0014179	gcm	glial cells missing	2.7860988	0.58097931	1.202270282	0.483235191	0.628928751	0.732770771	up
FBgn0032131	CG3841	None	100.7607822	0.393821148	0.212130977	1.856499951	0.06338233	0.123743857	up
FBgn0040070	Trx-2	thioredoxin-2	4880.366096	-0.105713708	0.079832346	-1.324196443	0.185437812	0.295528491	down
FBgn0032135	GlcAT-S	Glucuronyltransferase S	174.1585569	0.097843833	0.165255682	0.592075452	0.553800064	0.671791875	up
FBgn0032136	Apoltp	Apolipoprotein lipid transfer particle	6449.43682	-0.16476251	0.074480757	-2.212148689	0.026956393	0.060629175	down
FBgn0267927	lncRNA:CR46208	long non-coding RNA:CR46208	1.956204596	1.366909406	1.67697117	0.815106086	0.415011588	0.546464673	up
FBgn0264999	lncRNA:CR44150	long non-coding RNA:CR44150	11.57702249	0.984558641	0.654433906	1.504443203	0.132467287	0.225759434	up
FBgn0000273	Pka-C1	Protein kinase, cAMP-dependent, catalytic subunit 1	3953.975336	0.169506854	0.094175616	1.799901719	0.071876158	0.137361745	up
FBgn0286786	hoip	hoi-polloi	1798.955085	-1.180302125	0.099647524	-11.84477117	2.29E-32	5.10E-30	sig_down
FBgn0011207	pelo	pelota	684.2250943	-0.348832472	0.099075439	-3.520877397	0.000430121	0.001661194	down
FBgn0051710	CG31710	None	94.44731012	0.054845057	0.224036118	0.244804533	0.806607784	0.871127971	up
FBgn0032138	CG4364	None	3484.76299	0.037779213	0.067271295	0.561594854	0.574392087	0.687876202	up
FBgn0028704	Nckx30C	Nckx30C	931.7214047	0.66984736	0.123498356	5.423937445	5.83E-08	5.52E-07	up
FBgn0032139	CG13116	None	4.557260093	5.478610489	1.509102683	3.630376216	0.000283008	0.001154818	sig_up
FBgn0032140	CG13117	None	22.00799953	-0.57627147	0.449075579	-1.283239386	0.199408221	0.313001118	down
FBgn0015035	Cyp4e3	Cytochrome P450-4e3	10.72376362	2.43468623	0.764382243	3.185168485	0.001446698	0.004884165	sig_up
FBgn0270924	zf30C	zinc finger protein 30C	393.6819271	-0.12802253	0.12156753	-1.053098056	0.292296054	0.420845492	down
FBgn0011291	Taf11	TBP-associated factor 11	113.8926785	-0.28253124	0.210892581	-1.339692645	0.18034529	0.288873236	down
FBgn0283478	und	uninitiated	2483.548998	-0.297177821	0.08083214	-3.676480933	0.000236474	0.000985046	down
FBgn0265001	ppk18	pickpocket 18	3.61258099	1.533786473	1.102643717	1.391008219	0.164222934	0.268739203	up
FBgn0032143	CG4017	None	63.61084069	2.944859374	0.98618492	2.986112761	0.002825484	0.008719274	sig_up
FBgn0032144	CG17633	None	3094.966262	0.760279556	0.088275433	8.612583713	7.14E-18	3.20E-16	up
FBgn0032147	IP3K1	Inositol 1,4,5-triphosphate kinase 1	466.9808983	0.571718781	0.128196083	4.45972114	8.21E-06	4.97E-05	up
FBgn0285991	hpRNA:CR18854	hairpin RNA:CR18854	3050.273027	0.121428016	0.07785692	1.559630357	0.118847259	0.206802613	up
FBgn0032149	CG4036	None	187.9573998	-0.5370218	0.161981587	-3.315326208	0.000915362	0.003262128	down
FBgn0032150	CG13123	None	26.68955681	-0.445942501	0.391899449	-1.1379003	0.255162116	0.378671793	down
FBgn0032151	nAChRalpha6	nicotinic Acetylcholine Receptor alpha6	395.9953541	0.699204898	0.14626971	4.780243973	1.75E-06	1.24E-05	up
FBgn0029174	Fkbp59	FK506-binding protein 59kD	2061.767119	-0.653794451	0.08441348	-7.745142759	9.55E-15	2.73E-13	down
FBgn0085212	CG34183	None	48.17958788	-0.51803175	0.295130239	-1.755264902	0.079214007	0.149061582	down
FBgn0032153	CG4537	None	24.12632664	-0.614397298	0.416065248	-1.476684969	0.139760103	0.23535106	down
FBgn0032154	mtDNA-helicase	mitochondrial DNA helicase	240.3257573	-0.416196157	0.142474343	-2.921200757	0.003486851	0.010491021	down
FBgn0063449	Uhg2	U snoRNA host gene 2	473.0999175	-0.960700201	0.113401817	-8.471647311	2.42E-17	1.03E-15	down
FBgn0063391	snoRNA:U14:30Eb	snoRNA:U14:30Eb	7.072294648	-0.72983227	0.907092377	-0.804584283	0.421059615	0.552342595	down
FBgn0063392	snoRNA:U14:30Ea	snoRNA:U14:30Ea	3.864016158	-1.377192205	1.160665208	-1.186554224	0.235403501	0.356149803	down
FBgn0063389	snoRNA:Me18S-G1620	None	3.055359578	-2.547999895	1.347266075	-1.891237331	0.05859267	0.116151472	down
FBgn0025881	snoRNA:Me18S-A1576	None	9.493867457	-0.623349174	0.647237617	-0.963091695	0.335501509	0.467797447	down
FBgn0010520	Bka	Bekka	184.8715402	-0.804659634	0.181223937	-4.440139908	8.99E-06	5.38E-05	down
FBgn0004867	RpS2	Ribosomal protein S2	26297.81674	-0.475416293	0.076860649	-6.185431708	6.19E-10	8.24E-09	down
FBgn0032156	CG13124	None	2169.162264	0.069465775	0.077472186	0.896654374	0.369903374	0.503332964	up
FBgn0032157	Etl1	Etl1	432.3740319	-0.359335107	0.119186204	-3.0149052	0.002570596	0.008059837	down
FBgn0024285	Srp54	Splicing regulatory protein 54	677.9680791	-0.232597804	0.108175359	-2.150192105	0.031540022	0.06898316	down
FBgn0040064	yip2	yippee interacting protein 2	2693.50983	0.081445711	0.079849802	1.019986395	0.307734913	0.437577451	up
FBgn0025700	CG5885	None	2393.22733	-0.71578433	0.117662082	-6.083389992	1.18E-09	1.49E-08	down
FBgn0032160	CG4598	None	896.8126216	0.113479424	0.09274328	1.223586474	0.221108265	0.338951024	up
FBgn0032161	CG4594	None	216.7214545	0.193855668	0.151605963	1.278681021	0.201009406	0.314774182	up
FBgn0032162	CG4592	None	443.8336414	-0.236981264	0.114021516	-2.07839075	0.037673384	0.080202606	down
FBgn0259712	CG42366	None	7.784606744	0.142485028	0.868603498	0.164039206	0.86970028	0.914610239	up
FBgn0051876	Cpr30F	Cuticular protein 30F	362.8010193	3.278333138	1.449317101	2.26198472	0.023698347	0.054500435	up
FBgn0051712	CG31712	None	613.9250445	0.065602625	0.098805667	0.663956095	0.506718412	0.630547453	up
FBgn0266359	asRNA:CR45007	antisense RNA:CR45007	4.21458599	0.891699889	1.020391757	0.873879942	0.382183639	0.515346138	up
FBgn0051713	Apf	diadenosine tetraphosphate hydrolase	157.9873146	-0.177398934	0.171177485	-1.036345021	0.300041209	0.429749055	down
FBgn0032166	CG4619	None	842.5952281	-0.488536633	0.096828816	-5.045364104	4.53E-07	3.64E-06	down
FBgn0032167	CG5853	None	1770.197549	0.411521136	0.08559449	4.807799369	1.53E-06	1.10E-05	up
FBgn0267611	lncRNA:CR45949	long non-coding RNA:CR45949	6.540974795	1.541964044	0.837253573	1.841692998	0.065520069	0.127101268	up
FBgn0032168	CG13126	None	341.7691184	-0.259231308	0.126287293	-2.052710948	0.04010062	0.084373516	down
FBgn0032169	CG4709	None	96.61480664	0.035223014	0.229005295	0.153808732	0.877760548	0.919153649	up
FBgn0032171	CG5846	None	53.46232414	0.081547129	0.290391835	0.280817568	0.778850328	0.851321151	up
FBgn0032170	CG4658	None	792.6723333	0.852346589	0.101119516	8.429100753	3.48E-17	1.43E-15	up
FBgn0032172	CG5850	None	534.631684	-0.145933631	0.122799132	-1.188393023	0.234678604	0.355337353	down
FBgn0263766	asRNA:CR43683	antisense RNA:CR43683	4.448360091	1.279441275	0.979389817	1.306365712	0.19142822	0.303103689	up
FBgn0015664	Dref	DNA replication-related element factor	566.3424006	-0.274976817	0.105828005	-2.598336971	0.009367652	0.024628068	down
FBgn0011272	RpL13	Ribosomal protein L13	12206.12426	-0.34819364	0.086809348	-4.011015473	6.05E-05	0.000293045	down
FBgn0000180	bib	big brain	15.46873615	-0.580889316	0.50881173	-1.141658657	0.253595932	0.376988476	down
FBgn0051875	CG31875	None	24.3593907	0.46886072	0.424409606	1.104736353	0.269273847	0.395067279	up
FBgn0051755	SoYb	Sister of Yb	24.80355482	0.073893021	0.418596564	0.176525627	0.859881017	0.907803303	up
FBgn0043456	Ndf	Nucleosome-destabilizing factor	2659.4118	-0.505726557	0.076584759	-6.603488258	4.02E-11	6.60E-10	down
FBgn0011584	Trp1	Translocation protein 1	1608.243559	-0.071428813	0.096663081	-0.73894617	0.459939685	0.588491589	down
FBgn0027600	obst-B	obstructor-B	1357.476021	0.154878838	0.094348485	1.641561474	0.100680917	0.181222457	up
FBgn0053301	CG33301	None	567.7616947	0.579061938	0.135712311	4.266834253	1.98E-05	0.000109423	up
FBgn0266168	lncRNA:CR44874	long non-coding RNA:CR44874	9.733001646	0.816229291	0.664922985	1.227554633	0.219614201	0.337252989	up
FBgn0053302	Cpr31A	Cuticular protein 31A	2978.310142	0.680394404	0.126160977	5.393065426	6.93E-08	6.49E-07	up
FBgn0267727	Pen	Pendulin	348.2884845	-0.487103767	0.124884935	-3.900420565	9.60E-05	0.000441037	down
FBgn0032178	Spn31A	Serpin 31A	157.8917463	-0.489493841	0.173819562	-2.816103286	0.004861004	0.013984675	down
FBgn0265002	CG44153	None	72.53131921	0.606914196	0.252585905	2.402803106	0.016269945	0.039693628	up
FBgn0032181	CG13133	None	49.30108811	0.658582655	0.299519432	2.198797757	0.027892306	0.062240707	up
FBgn0083945	CG34109	None	4.009047224	-1.131475341	1.078855049	-1.048774201	0.294282054	0.423007153	down
FBgn0032184	CG13135	None	1180.2475	0.396539684	0.358799478	1.105184674	0.269079576	0.39486617	up
FBgn0032187	CG4839	None	524.0638107	0.455918566	0.1269157	3.59229446	0.000327779	0.001312389	up
FBgn0028675	Sur	Sulfonylurea receptor	200.6136976	0.591944763	0.177097039	3.342488204	0.000830309	0.002985271	up
FBgn0051874	Fum4	Fumarase 4	3.161088627	0.88266028	1.163694746	0.758498122	0.448152837	0.577862527	up
FBgn0032189	Ripalpha	RPA-interacting protein alpha	101.5612374	-0.160104093	0.221006229	-0.724432491	0.468800259	0.596688338	down
FBgn0005593	RpL7	Ribosomal protein L7	25416.21807	-0.15273678	0.074572349	-2.048169099	0.040543433	0.085162224	down
FBgn0085188	CG34159	None	296.5108784	0.015220163	0.143403578	0.106135171	0.915475107	0.944525917	up
FBgn0032191	Snx17	Sorting nexin 17	344.5837802	0.128480037	0.128673193	0.998498858	0.318037518	0.448796383	up
FBgn0032192	CG5731	None	221.3914294	0.906399933	0.166059696	5.458277677	4.81E-08	4.62E-07	up
FBgn0266139	lncRNA:CR44845	long non-coding RNA:CR44845	11.04593299	0.872793926	0.695010428	1.255799757	0.20918858	0.32422845	up
FBgn0032193	CG5727	None	92.40238111	0.432581475	0.24160292	1.790464601	0.073379253	0.139703756	up
FBgn0032194	CG4901	None	478.2421129	-0.404215838	0.107211698	-3.77025871	0.000163078	0.000711712	down
FBgn0024320	Npc1a	Niemann-Pick type C-1a	851.0604526	0.145658823	0.099302329	1.466821818	0.142424533	0.239243697	up
FBgn0250843	Prosalpha6	Proteasome alpha6 subunit	1485.58389	-0.391806238	0.102098295	-3.837539471	0.000124273	0.000556483	down
FBgn0032195	CG4908	None	467.0209629	-0.231733907	0.10895568	-2.12686395	0.033431389	0.072421911	down
FBgn0032196	CG5708	None	285.8236191	-0.400069553	0.134129441	-2.982712442	0.002857063	0.008805661	down
FBgn0032197	ova	ovaries absent	368.9126905	-0.008998537	0.119954143	-0.075016474	0.940201605	0.960863515	down
FBgn0032198	eEF1delta	eukaryotic translation elongation factor 1 delta	4552.656058	-0.652454975	0.074876879	-8.71370424	2.94E-18	1.40E-16	down
FBgn0051720	mthl15	methuselah-like 15	87.87921549	0.550205008	0.237230616	2.319283311	0.02037968	0.048066561	up
FBgn0004419	me31B	maternal expression at 31B	1608.38693	-0.477132262	0.080444867	-5.931171017	3.01E-09	3.56E-08	down
FBgn0024248	chico	chico	668.7671424	0.333526247	0.102766757	3.245468252	0.001172576	0.004058152	up
FBgn0000229	bsk	basket	749.1386595	-0.156762352	0.099555967	-1.57461533	0.115345262	0.201823082	down
FBgn0051717	CG31717	None	239.4087635	-0.103709454	0.144895292	-0.715754474	0.474142968	0.601868247	down
FBgn0010407	Ror	Ror	46.01938896	0.168455821	0.302899987	0.556143375	0.578112845	0.691036048	up
FBgn0032200	CG5676	None	541.5325878	-0.361823325	0.107842339	-3.355113864	0.000793323	0.0028714	down
FBgn0026379	Pten	Phosphatase and tensin homolog	362.6889291	-0.017958768	0.131452407	-0.136618023	0.89133273	0.928652326	down
FBgn0011305	Rsf1	Repressor splicing factor 1	252.5406878	-0.284119875	0.149271755	-1.903373311	0.056991851	0.113390408	down
FBgn0032202	REPTOR-BP	REPTOR-binding partner	194.624445	1.357200691	0.184642305	7.350431908	1.98E-13	4.66E-12	sig_up
FBgn0259482	Mob3	MOB kinase activator 3	175.5810166	-0.46055968	0.166063773	-2.773390437	0.005547552	0.015639272	down
FBgn0032204	CG4953	None	167.8871898	-0.189297914	0.170717909	-1.108834541	0.267501567	0.393124285	down
FBgn0032205	CG4957	None	302.665663	-0.430964005	0.13343207	-3.229838266	0.001238603	0.004249901	down
FBgn0260750	Mulk	Multi-substrate lipid kinase	701.6744872	-0.222601711	0.097596189	-2.280844297	0.022557662	0.052290458	down
FBgn0260749	Utx	Utx histone demethylase	303.5108424	0.44664573	0.131224219	3.403683654	0.000664837	0.002454899	up
FBgn0054043	CG34043	None	311.0744962	0.407913802	0.145546095	2.802643402	0.005068568	0.014468689	up
FBgn0032208	Ufd4	Ubiquitin fusion-degradation 4-like	2629.724295	0.234305277	0.072679736	3.223804752	0.001264996	0.004333911	up
FBgn0032209	Hand	Hand	40.08016561	1.028938228	0.347747553	2.958865477	0.003087739	0.009426034	sig_up
FBgn0032210	CYLD	Cylindromatosis	301.2300116	0.106506931	0.139629409	0.762782938	0.445592858	0.575608169	up
FBgn0266303	asRNA:CR44968	antisense RNA:CR44968	3.092843693	-0.206421758	1.277774064	-0.161547933	0.871661862	0.915809921	down
FBgn0005322	nmd	no mitochondrial derivative	854.1925635	-0.344055038	0.096432324	-3.567839311	0.000359937	0.001423068	down
FBgn0032213	CG5390	None	1636.360762	0.167326167	0.077813211	2.150356786	0.031527004	0.06896798	up
FBgn0032214	CG4968	None	342.1020132	-0.548101748	0.128003888	-4.281914834	1.85E-05	0.000103064	down
FBgn0027491	Cdk5alpha	Cdk5 activator-like protein	198.1491651	0.537495324	0.161793942	3.32209795	0.000893433	0.00319401	up
FBgn0267365	l(2)SH0834	lethal (2) SH0834	226.2165802	-0.218083059	0.147915502	-1.474375951	0.140380396	0.236229623	down
FBgn0032216	Usp14	Ubiquitin specific protease 14	1186.645684	-0.363328325	0.082007512	-4.430427356	9.40E-06	5.61E-05	down
FBgn0032217	CG4972	None	1476.051708	-0.265739954	0.085570765	-3.105499337	0.00189958	0.006206317	down
FBgn0032218	CG5381	None	1167.399063	0.006468152	0.104259353	0.062039056	0.95053173	0.967412641	up
FBgn0032219	CG4995	None	289.9834129	-0.712334363	0.14828306	-4.803882263	1.56E-06	1.12E-05	down
FBgn0011703	RnrL	Ribonucleoside diphosphate reductase large subunit	712.2378401	-0.68554567	0.097645451	-7.020764037	2.21E-12	4.31E-11	down
FBgn0032221	Schip1	Schwannomin interacting protein 1	73.9141748	0.479922027	0.265117133	1.810226376	0.070260689	0.134811897	up
FBgn0032222	CG5037	None	1392.463686	-0.35268131	0.081453802	-4.32983238	1.49E-05	8.50E-05	down
FBgn0032223	GATAd	GATAd	357.7423388	0.234973995	0.130932398	1.794620726	0.072714149	0.138740112	up
FBgn0019932	SamDC	S-adenosylmethionine decarboxylase	976.5742121	-0.095792133	0.095167601	-1.006562449	0.314145087	0.444464377	down
FBgn0051715	CG31715	None	421.6115066	-0.383126507	0.118832653	-3.224084438	0.001263761	0.004330987	down
FBgn0032224	Sps2	Selenophosphate synthetase 2	537.8560268	0.119384136	0.11056259	1.079787796	0.280236687	0.406641106	up
FBgn0032225	CG5022	None	61.95178713	0.77938821	0.275931839	2.824567886	0.004734442	0.013669647	up
FBgn0085396	CG34367	None	4.058031983	1.093070695	1.059795374	1.031397873	0.302354278	0.432201309	up
FBgn0032228	CG5367	None	4.183591897	0.858390772	1.025960953	0.836670021	0.402778075	0.535166606	up
FBgn0032229	ClpP	Clp protease proteolytic subunit	656.3866771	-0.188923633	0.099125574	-1.905902041	0.056662916	0.112957504	down
FBgn0027568	Cand1	Cullin-associated and neddylation-dissociated 1	794.1727051	-0.181733691	0.105863941	-1.716672271	0.086039069	0.159732546	down
FBgn0003087	pim	pimples	18.19365394	-0.650884835	0.497485419	-1.308349571	0.190754769	0.302261467	down
FBgn0032230	lft	lowfat	152.7801649	-0.461624454	0.200666231	-2.30045908	0.021422225	0.050108841	down
FBgn0032231	CG5056	None	135.0267262	0.043623157	0.184808661	0.236044981	0.813397766	0.875653765	up
FBgn0041723	rho-5	rhomboid-5	93.34096808	0.556244818	0.232363887	2.393852272	0.016672462	0.040532927	up
FBgn0053303	CG33303	None	1634.733236	-0.647633579	0.096970181	-6.678687911	2.41E-11	4.09E-10	down
FBgn0032233	dpr19	defective proboscis extension response 19	81.66989461	0.46803258	0.249010103	1.879572656	0.060166343	0.118793717	up
FBgn0032234	gny	garnysstan	117.0563355	-0.184729505	0.200334508	-0.922105267	0.35647367	0.490054123	down
FBgn0032235	CG5096	None	833.9785634	0.466689066	0.097311033	4.795849494	1.62E-06	1.16E-05	up
FBgn0004106	Cdk1	Cyclin-dependent kinase 1	105.2056812	-0.708860547	0.210698648	-3.364333632	0.000767287	0.00279141	down
FBgn0032236	mRpS7	mitochondrial ribosomal protein S7	918.309043	-0.489645117	0.088392897	-5.539416982	3.03E-08	3.04E-07	down
FBgn0267821	da	daughterless	460.4805374	0.03375851	0.11635383	0.290136647	0.771711701	0.846213053	up
FBgn0267439	asRNA:CR45789	antisense RNA:CR45789	6.164292864	0.46637159	0.822228726	0.567204204	0.570575452	0.684895764	up
FBgn0262782	Mdh1	Malate dehydrogenase 1	5399.488989	-0.135726024	0.073275235	-1.852276883	0.063986073	0.124643773	down
FBgn0051716	Cnot4	CCR4-NOT transcription complex subunit 4	1613.569841	0.174901374	0.077765603	2.249084008	0.024507152	0.056019873	up
FBgn0025366	Ip259	Intronic Protein 259	2381.159858	0.037413211	0.074716893	0.500732954	0.616559077	0.722364052	up
FBgn0003942	RpS27A	Ribosomal protein S27A	23962.58579	-0.202991802	0.06464646	-3.140029681	0.001689307	0.005598297	down
FBgn0032242	CG5355	None	1959.612377	-0.181990499	0.080902448	-2.249505449	0.024480357	0.055990697	down
FBgn0032243	Klp31E	Kinesin-like protein at 31E	373.6063708	0.874407655	0.155779169	5.613123117	1.99E-08	2.05E-07	up
FBgn0032244	RfC3	Replication factor C subunit 3	143.4513774	-0.847782506	0.201018727	-4.217430467	2.47E-05	0.000132759	down
FBgn0005683	pie	pineapple eye	18.01421961	0.096317641	0.505418082	0.190570231	0.848862315	0.900576715	up
FBgn0032246	Wdfy2	WD repeat and FYVE domain containing 2	708.456433	-0.055509215	0.108120041	-0.513403568	0.607669051	0.715197668	down
FBgn0262601	SmB	Small ribonucleoprotein particle protein SmB	356.6995629	-0.988666241	0.132069841	-7.485934944	7.10E-14	1.81E-12	down
FBgn0267330	KdelR	KDEL receptor	1949.38257	-0.57232099	0.082629531	-6.926349235	4.32E-12	8.15E-11	down
FBgn0032247	CG5188	None	175.4706136	-0.685963388	0.16148553	-4.247831902	2.16E-05	0.000117752	down
FBgn0032248	Bug22	Basal body up regulated gene 22	178.6554779	-0.337375925	0.161818539	-2.084902795	0.037078125	0.079176546	down
FBgn0004915	TfIIB	Transcription factor IIB	326.2723895	-0.239307255	0.128971087	-1.855510883	0.063523307	0.123933796	down
FBgn0032249	TBC1D16	TBC1 domain family member 16	58.08561829	0.45461773	0.272577162	1.667849669	0.095345573	0.173657499	up
FBgn0032250	holn1	hole-in-one	121.2987781	-0.371061271	0.197986724	-1.87417249	0.060906655	0.119838358	down
FBgn0027052	STUB1	STIP1 homology and U-box containing protein 1	332.1918217	0.227536001	0.139049008	1.636372695	0.10176161	0.18267505	up
FBgn0032251	Nse4	Non-SMC element 4	52.06732995	0.297026905	0.281701395	1.054403387	0.291698272	0.42009142	up
FBgn0032252	loh	lonely heart	330.0080839	0.396999202	0.132396005	2.998573877	0.002712464	0.008434729	up
FBgn0032253	LManI	Lysosomal alpha-mannosidase I	288.0870472	0.161398941	0.14718448	1.096575816	0.272826864	0.399041819	up
FBgn0027611	LManII	Lysosomal alpha-mannosidase II	2878.377826	0.265845947	0.104774436	2.537316896	0.011170579	0.028605858	up
FBgn0051719	RluA-1	RluA pseudouridine synthase 1	613.9459302	0.393008898	0.125363765	3.134948117	0.001718845	0.005682907	up
FBgn0032256	RluA-2	RluA pseudouridine synthase 2	203.2356464	-0.375049669	0.158520896	-2.365932059	0.017984744	0.043162626	down
FBgn0026431	Grip75	Grip75	111.441063	-0.139400216	0.206095941	-0.676385064	0.498796198	0.624086499	down
FBgn0032258	Cog4	Component of oligomeric golgi complex 4	368.9428539	-0.126061448	0.11911538	-1.058313779	0.289912413	0.418209529	down
FBgn0032259	CG6144	None	125.2452098	-0.394210514	0.195968188	-2.011604624	0.044261632	0.091799805	down
FBgn0086347	Myo31DF	Myosin 31DF	1435.573112	0.826010864	0.097017333	8.514054574	1.68E-17	7.27E-16	up
FBgn0032261	CG6094	None	293.2135145	-0.575914014	0.138134458	-4.169227751	3.06E-05	0.000160705	down
FBgn0267828	Fatp1	Fatty acid transport protein 1	2075.926148	1.431271861	0.151326152	9.458192419	3.13E-21	2.15E-19	sig_up
FBgn0010398	Lrr47	Leucine-rich repeat 47	51.02644605	-0.211742764	0.28889502	-0.732940166	0.463594924	0.59191255	down
FBgn0032264	Lip4	Lipase 4	229.9640339	2.003985511	0.494590032	4.051811366	5.08E-05	0.000252268	sig_up
FBgn0051721	Trim9	Tripartite motif containing 9	77.86757269	0.331698164	0.237574771	1.396184292	0.162659006	0.266932968	up
FBgn0032271	CG7329	None	8.055697368	0.758005131	0.770128976	0.984257383	0.324988978	0.456335841	up
FBgn0051871	CG31871	None	155.0187672	2.00150624	0.571043245	3.504999417	0.000456608	0.001749792	sig_up
FBgn0040496	CG17104	None	1272.278927	0.766052273	0.109461995	6.99834015	2.59E-12	5.00E-11	up
FBgn0032281	CG17107	None	128.5796144	-0.755430207	0.205099828	-3.683231801	0.000230296	0.000963201	down
FBgn0032282	CG7299	None	18397.7122	-0.066124712	0.059285048	-1.115369127	0.264692274	0.389871195	down
FBgn0032283	CG7296	None	4612.863974	-0.50733531	0.075085703	-6.756749829	1.41E-11	2.49E-10	down
FBgn0032284	CG7294	None	1582.288397	0.772159613	0.15349541	5.030506222	4.89E-07	3.90E-06	up
FBgn0032285	CG17108	None	69.92647441	-1.870339419	0.323620962	-5.779413692	7.50E-09	8.30E-08	sig_down
FBgn0032286	CG7300	None	280.1146466	-0.391889377	0.440625349	-0.889393627	0.373791569	0.50732312	down
FBgn0265070	asRNA:CR44181	antisense RNA:CR44181	16.72058694	2.695438298	0.70038348	3.848517809	0.000118835	0.00053445	sig_up
FBgn0023496	Lip1	Lipase 1	121.239369	5.054931213	1.225490724	4.124822093	3.71E-05	0.000190929	sig_up
FBgn0024740	Lip2	Lipase 2	12.5494924	-0.514933335	0.632888952	-0.813623516	0.415860662	0.547167316	down
FBgn0032287	CG6415	None	1740.440499	-0.795568803	0.093209952	-8.535234586	1.40E-17	6.12E-16	down
FBgn0032290	CG6443	None	89.96565024	0.21182039	0.219349874	0.965673636	0.334207516	0.46665283	up
FBgn0032292	EMC3	ER membrane protein complex subunit 3	486.8887416	-0.50313225	0.121326388	-4.14693175	3.37E-05	0.000175229	down
FBgn0032293	Dpy-30L1	Dpy-30-like 1	90.42714037	-0.409726372	0.221450392	-1.850194832	0.064285474	0.125055249	down
FBgn0027868	Nup107	Nucleoporin 107kD	565.0404014	-0.671221478	0.121750761	-5.513078274	3.53E-08	3.47E-07	down
FBgn0032295	CG12299	None	137.2622597	0.214483891	0.189851906	1.129743155	0.258584467	0.382799471	up
FBgn0032296	CG6729	None	197.4044044	0.038429079	0.157324688	0.244266046	0.807024779	0.871377882	up
FBgn0032297	CG17124	None	461.3888832	0.705003992	0.121421626	5.806247318	6.39E-09	7.14E-08	up
FBgn0027550	CG6495	None	66.45832846	0.225734206	0.275348238	0.819813512	0.412322427	0.543962614	up
FBgn0015320	Ubc2	Ubiquitin conjugating enzyme 2	442.6555166	-0.389659006	0.109917204	-3.545022915	0.000392579	0.001535537	down
FBgn0032298	CG6724	None	776.4127731	-0.708920551	0.100848183	-7.029581765	2.07E-12	4.10E-11	down
FBgn0032299	CG17127	None	407.9098015	2.882541654	1.205569368	2.391020983	0.016801593	0.040745388	sig_up
FBgn0051869	CG31869	None	129.9492183	1.218412133	0.222276909	5.481505642	4.22E-08	4.08E-07	sig_up
FBgn0011676	Nos	Nitric oxide synthase	65.37377723	0.315289037	0.268283045	1.175210448	0.239910531	0.361378574	up
FBgn0032304	CG17134	None	1177.157343	-0.952793694	0.446471228	-2.134053963	0.032838364	0.071387727	down
FBgn0032305	CG6700	None	1133.608517	0.397530591	0.093730718	4.241198635	2.22E-05	0.000121112	up
FBgn0069354	Porin2	Porin2	15.078703	-0.0261827	0.527111552	-0.049672029	0.960383747	0.974729371	down
FBgn0004363	porin	porin	25081.05302	-0.141495171	0.067037886	-2.110674725	0.03480028	0.074871855	down
FBgn0262599	SmydA-3	SET and MYND domain containing, arthropod-specific, member 3	141.7462586	-0.104799244	0.219072546	-0.478376892	0.632381978	0.73545093	down
FBgn0027453	Dnz1	DNZDHHC/NEW1 zinc finger protein 11	199.4312822	-0.0726185	0.153728983	-0.47238002	0.636655563	0.739078523	down
FBgn0024227	aurB	aurora B	42.81882587	-0.655683641	0.333088967	-1.968494022	0.049011223	0.099879733	down
FBgn0027363	Stam	Signal transducing adaptor molecule	423.5438046	0.290420674	0.116819715	2.486058737	0.012916664	0.03249787	up
FBgn0261871	dpr2	defective proboscis extension response 2	29.4408075	0.753735973	0.38450812	1.960260224	0.049965383	0.101532449	up
FBgn0032318	CG14072	None	14.21791824	0.488672531	0.541315981	0.90274913	0.366659055	0.499937551	up
FBgn0053129	CG33129	None	2998.687127	-0.478048471	0.090512052	-5.281600202	1.28E-07	1.15E-06	down
FBgn0032321	YL-1	YL-1	165.7030842	-0.515407893	0.167026633	-3.085782697	0.002030171	0.006562963	down
FBgn0032322	CG16743	None	664.2440115	0.126218976	0.107347644	1.175796422	0.239676237	0.361121532	up
FBgn0000018	abo	abnormal oocyte	134.3876952	-0.012648505	0.198894691	-0.06359398	0.949293525	0.966672676	down
FBgn0010612	ATPsynG	ATP synthase, subunit G	4042.460279	-0.269596887	0.098263882	-2.743601025	0.006076935	0.016909018	down
FBgn0041781	SCAR	SCAR	560.4120171	0.071859548	0.10544156	0.681510674	0.495548415	0.621318493	up
FBgn0004872	piwi	P-element induced wimpy testis	62.73823889	0.594498061	0.278768904	2.132583844	0.03295888	0.071575963	up
FBgn0026148	CG12253	None	29.09562757	0.81497019	0.388198256	2.099365925	0.035784656	0.076699753	up
FBgn0026147	TTLL4A	Tubulin tyrosine ligase-like 4A	761.0644184	-0.217438335	0.097077621	-2.239839965	0.025101314	0.057056213	down
FBgn0000146	aub	aubergine	73.90337072	0.711822927	0.252745755	2.816359577	0.004857127	0.013981182	up
FBgn0040096	lectin-33A	lectin-33A	19.69973296	-0.038181969	0.452700331	-0.084342702	0.932783962	0.955606683	down
FBgn0015756	RpL9	Ribosomal protein L9	21764.71606	-0.247442371	0.07296768	-3.39112292	0.000696069	0.002553602	down
FBgn0021761	Nup154	Nucleoporin 154kD	959.2453358	-0.478212728	0.089535192	-5.341058826	9.24E-08	8.48E-07	down
FBgn0032329	Art8	Arginine methyltransferase 8	331.7644847	-0.57888468	0.14493334	-3.994144347	6.49E-05	0.000312576	down
FBgn0250837	dUTPase	Deoxyuridine triphosphatase	343.9302844	-0.714608998	0.146108023	-4.890963446	1.00E-06	7.47E-06	down
FBgn0032330	Samuel	SAM-motif ubiquitously expressed punctatedly localized protein	335.6113784	0.514469133	0.140497074	3.661778273	0.000250471	0.00103537	up
FBgn0032336	AstC	Allatostatin C	125.77859	0.489434123	0.200614406	2.439675858	0.014700446	0.036372865	up
FBgn0032337	AstCC	Allatostatin double C	9.940125966	-0.016502706	0.646411308	-0.02552973	0.979632435	0.987640092	down
FBgn0032338	CG16854	None	13.03035512	0.517393178	0.57912368	0.893407049	0.371639229	0.505270829	up
FBgn0032339	Wdr59	WD repeat domain 59	171.0767315	0.345903951	0.172841842	2.001274385	0.045362829	0.093604658	up
FBgn0283682	Ge-1	Ge-1	1091.265972	-0.408339788	0.088468875	-4.615632194	3.92E-06	2.54E-05	down
FBgn0032341	Reps	RALBP1 associated Eps domain containing	497.0669196	-0.185740737	0.111200571	-1.670321796	0.094855713	0.172931841	down
FBgn0261983	l(2)gd1	lethal (2) giant discs 1	364.4204539	0.20331433	0.119837113	1.696589027	0.089774386	0.165583543	up
FBgn0032343	CG6201	None	49.79013289	0.187315007	0.299999502	0.624384392	0.532375173	0.653317408	up
FBgn0041246	Gr32a	Gustatory receptor 32a	3.670474706	0.562337056	1.031081603	0.545385598	0.585488344	0.696825701	up
FBgn0027582	CG6230	None	1192.188431	-0.195262391	0.091418906	-2.135908199	0.032686897	0.071121423	down
FBgn0032345	CG14921	None	4.073983089	1.753194662	1.087144902	1.612659598	0.106818483	0.189771305	up
FBgn0032346	Csl4	Csl4	242.5502275	-0.783447838	0.151881275	-5.158291153	2.49E-07	2.12E-06	down
FBgn0262647	Nup160	Nucleoporin 160kD	691.1622698	-0.348641304	0.101894745	-3.421582763	0.000622578	0.002320759	down
FBgn0028700	RfC38	Replication factor C 38kD subunit	176.7529967	-0.553660921	0.175689137	-3.15136684	0.001625082	0.00541551	down
FBgn0032348	CG4751	None	296.5853474	-0.151951378	0.133215823	-1.140640617	0.254019507	0.377370955	down
FBgn0040211	hgo	homogentisate 1,2-dioxygenase	621.7512542	-0.14671012	0.107258027	-1.367824147	0.171367128	0.277548215	down
FBgn0010197	Gyc32E	Guanylyl cyclase at 32E	10.64141335	0.688556833	0.647392656	1.06358456	0.28751694	0.415387665	up
FBgn0032350	CG6287	None	1192.418087	-0.052152342	0.092366784	-0.564622251	0.572330728	0.686204223	down
FBgn0259822	Ca-beta	Ca2+-channel-protein-beta-subunit	685.3505957	0.510249169	0.121086874	4.213909839	2.51E-05	0.000134528	up
FBgn0032354	CG4788	None	57.70180957	-0.498679131	0.271804993	-1.834694522	0.066550964	0.128799896	down
FBgn0264441	lncRNA:CR43859	long non-coding RNA:CR43859	11.01446083	-0.136679502	0.673302126	-0.202998767	0.839135996	0.89357787	down
FBgn0264442	ab	abrupt	1127.218387	0.04463085	0.092256632	0.483768476	0.62855019	0.732480128	up
FBgn0040232	cmet	CENP-meta	87.37169252	0.034409922	0.224739794	0.153110052	0.878311489	0.919645701	up
FBgn0040233	cana	CENP-ana	637.366826	0.441382393	0.102614261	4.301374773	1.70E-05	9.53E-05	up
FBgn0052831	CG33695	None	106.5992867	-0.497377007	0.205866774	-2.416013994	0.015691458	0.038447631	down
FBgn0032358	Ppt2	Palmitoyl-protein Thioesterase 2	178.389747	0.802060224	0.165998268	4.831738518	1.35E-06	9.87E-06	up
FBgn0020270	mre11	meiotic recombination 11	157.3963304	1.294162048	0.178897367	7.23410338	4.69E-13	1.04E-11	sig_up
FBgn0000287	salr	spalt-related	155.3663633	0.153547744	0.174024253	0.882335316	0.377595504	0.510567787	up
FBgn0261648	salm	spalt major	209.8258523	0.272155066	0.160208407	1.698756464	0.08936508	0.164924757	up
FBgn0287204	Cog8	Component of oligomeric golgi complex 8	124.3921246	0.012694804	0.187508946	0.067702392	0.946022546	0.964741253	up
FBgn0032362	spz4	spatzle 4	90.81334791	5.731028005	1.581295444	3.624261377	0.000289788	0.001178577	sig_up
FBgn0032363	Dlg5	Discs large 5	831.0781896	0.349552593	0.093156103	3.752331637	0.000175197	0.000755881	up
FBgn0262683	CG43153	None	239.8301049	-0.295095998	0.263710646	-1.119014352	0.263134016	0.38791499	down
FBgn0028490	CG31705	None	3352.396322	0.358305348	0.072660763	4.931208174	8.17E-07	6.24E-06	up
FBgn0051706	CG31706	None	24.66674927	-0.469630964	0.469116994	-1.001095611	0.316780587	0.44735648	down
FBgn0015400	kek2	kekkon 2	151.7478192	0.52709391	0.184827889	2.851809396	0.004347116	0.012680392	up
FBgn0032373	Vha100-5	Vacuolar H[+] ATPase 100kD subunit 5	1593.247973	0.389885007	0.089125685	4.374552699	1.22E-05	7.10E-05	up
FBgn0032374	CG14931	None	5.12187145	0.819329088	0.936187009	0.875176733	0.381477751	0.514577751	up
FBgn0032375	CG14932	None	10.08663316	0.222142886	0.63890722	0.347691933	0.728071556	0.812013755	up
FBgn0032377	CG14937	None	9.455089054	-0.041604455	0.648517559	-0.064153167	0.948848268	0.966453908	down
FBgn0020309	crol	crooked legs	1856.515514	-0.095949952	0.082115676	-1.168473027	0.242616013	0.36473552	down
FBgn0032378	CycY	Cyclin Y	827.2331356	-0.214385983	0.095785392	-2.238190808	0.025208615	0.057265696	down
FBgn0264815	Pde1c	Phosphodiesterase 1c	340.9087466	0.497678908	0.136548077	3.644715617	0.000267688	0.001098933	up
FBgn0000588	esc	extra sexcombs	82.96385217	-0.261215607	0.231972668	-1.126062003	0.260139276	0.384499201	down
FBgn0264564	asRNA:CR43936	antisense RNA:CR43936	2.952356613	-0.024767567	1.277507943	-0.019387408	0.984532056	0.991082793	down
FBgn0051704	CG31704	None	210.5119284	2.275764511	0.693640096	3.280901037	0.00103476	0.003635117	sig_up
FBgn0264750	CG44008	None	801.4518312	0.756523385	0.100708683	7.511997633	5.82E-14	1.51E-12	up
FBgn0032381	Mal-B1	Maltase B1	107.3959717	0.781410538	0.214127017	3.649285128	0.000262971	0.001081527	up
FBgn0032382	Mal-B2	Maltase B2	240.4844602	1.181594339	0.178892879	6.60503844	3.97E-11	6.54E-10	sig_up
FBgn0261805	CG42751	None	4.788735177	2.443409199	1.071146485	2.281115827	0.022541594	0.052263888	up
FBgn0263019	lncRNA:CR43314	long non-coding RNA::CR43314	15.16741595	0.716434986	0.534895771	1.339391757	0.180443171	0.288948443	up
FBgn0032387	CG16965	None	5.972184188	1.144474585	0.928949014	1.232010119	0.217945304	0.335280012	up
FBgn0032388	CG6686	None	812.1409723	0.057220914	0.094946854	0.602662557	0.546733195	0.666280896	up
FBgn0085192	CG34163	None	184.6713893	-0.741726332	0.161996923	-4.578644577	4.68E-06	2.99E-05	down
FBgn0261266	zuc	zucchini	13.24042179	-0.568251166	0.595092127	-0.954896124	0.33963023	0.4719925	down
FBgn0032390	dgt2	dim gamma-tubulin 2	62.176545	-0.454278822	0.261260647	-1.738795441	0.082070751	0.153684232	down
FBgn0032391	escl	escl	36.94837176	-0.331089364	0.344000185	-0.962468564	0.335814287	0.468003526	down
FBgn0051866	Ada1-2	transcriptional Adaptor 1-2	8.106247355	-0.143089806	0.708045002	-0.202091401	0.83984527	0.894138139	down
FBgn0042127	CG18789	None	5.421104659	-0.077689163	0.868810376	-0.089420161	0.928748002	0.953629228	down
FBgn0051864	Qtzl	Quetzalcoatl	21.62353975	-0.078519967	0.443088568	-0.177210547	0.859343012	0.907471627	down
FBgn0051865	Ada1-1	transcriptional Adaptor 1-1	3.22916939	2.286522286	1.361141606	1.679856288	0.09298528	0.170334986	up
FBgn0042125	CG18787	None	17.05633014	0.017822612	0.504696769	0.035313505	0.971829755	0.982464828	up
FBgn0032393	Nfs1	Nfs1 cysteine desulfurase	600.2596041	-0.221360112	0.113942056	-1.942742831	0.052047238	0.105216464	down
FBgn0032394	Hacd1	3-hydroxyacyl-CoA dehydratase 1	841.1548156	0.517223606	0.155439038	3.327501321	0.000876286	0.003136661	up
FBgn0014019	Rh5	Rhodopsin 5	39.85475612	0.304836955	0.327917657	0.929614336	0.352570802	0.486043116	up
FBgn0032395	Wdr81	WD repeat domain 81	222.081662	-0.113724683	0.149727685	-0.759543453	0.447527531	0.577450193	down
FBgn0010497	dmGlut	Dietary and metabolic glutamate transporter	2181.589647	0.373698958	0.075987198	4.917919935	8.75E-07	6.62E-06	up
FBgn0042126	CG18788	None	19.49667866	1.256035529	0.483231149	2.599243718	0.009342941	0.024574491	sig_up
FBgn0032397	Tom70	Translocase of outer membrane 70	787.5404322	-0.494543994	0.098529326	-5.019256845	5.19E-07	4.11E-06	down
FBgn0032398	CG6766	None	736.0752822	-0.234757194	0.10649134	-2.204472156	0.027491156	0.061563479	down
FBgn0032399	CG6785	None	49.5059355	2.781419725	0.552318817	5.035895282	4.76E-07	3.80E-06	sig_up
FBgn0032400	CG6770	None	7798.642272	1.575467129	0.105572448	14.92308987	2.33E-50	1.32E-47	sig_up
FBgn0032401	Plzf	Promyelocytic leukemia zinc finger	39.68626462	0.921910481	0.355187417	2.595560644	0.009443674	0.024810689	up
FBgn0032402	PLCXD	Phosphatidylinositol-specific phospholipase C X domain containing	139.0354807	0.198792431	0.189666973	1.048113059	0.29458652	0.423391165	up
FBgn0028425	JhI-21	Juvenile hormone Inducible-21	641.923171	-0.32464835	0.116690639	-2.78212848	0.005400366	0.015277474	down
FBgn0027505	Rab3-GAP	Rab3 GTPase activating protein	286.7920055	0.014893075	0.130839375	0.113827166	0.909374803	0.941008912	up
FBgn0032405	firl	firelighter	61.72369469	0.799106081	0.329085522	2.428262647	0.015171352	0.037399377	up
FBgn0032406	CG14947	None	4.257050179	0.888983573	1.030840829	0.862386848	0.388474676	0.521227639	up
FBgn0032407	Pex19	Peroxin 19	1173.692848	-0.293924342	0.095571793	-3.075429834	0.002101994	0.006752923	down
FBgn0032408	CG6712	None	526.5016456	-0.670267124	0.103867863	-6.453075117	1.10E-10	1.68E-09	down
FBgn0028707	Mt2	Methyltransferase 2	64.5282866	-0.478194429	0.29120787	-1.642106818	0.100567869	0.181076422	down
FBgn0032409	Ced-12	Ced-12	169.3041375	0.19251065	0.171897093	1.119918014	0.262748701	0.387535322	up
FBgn0029137	Patsas	Patsas	22.26287018	0.381906789	0.440081431	0.86780937	0.3854987	0.518522256	up
FBgn0027081	ThrRS	Threonyl-tRNA synthetase	3175.293796	-0.310345178	0.086330389	-3.594854374	0.000324573	0.001300011	down
FBgn0015797	Rab6	Rab6	1247.133482	-0.090233059	0.099563335	-0.906288037	0.364783416	0.498098366	down
FBgn0263234	Phae1	Phaedra 1	233.5948757	0.494655218	0.177639384	2.784603313	0.005359324	0.015195466	up
FBgn0263235	Phae2	Phaedra 2	215.0658055	-0.010576233	0.162480876	-0.065092174	0.948100611	0.966064802	down
FBgn0032414	CG17211	None	45.75255215	0.470772906	0.359547624	1.309347842	0.190416551	0.301978561	up
FBgn0032415	rho-6	rhomboid-6	10.67663713	-0.713911054	0.660796893	-1.080378951	0.279973465	0.406391835	down
FBgn0032416	Gr33a	Gustatory receptor 33a	3.804752642	0.065318189	1.025807649	0.06367489	0.949229099	0.966672676	up
FBgn0051760	CG31760	None	267.4460563	0.571999507	0.150512784	3.800338369	0.000144499	0.000638732	up
FBgn0051860	ZnT33D	Zinc transporter 33D	8.111746947	1.400766017	0.747733054	1.873350401	0.061020014	0.119978184	up
FBgn0032420	CG6583	None	182.6824874	-0.50372279	0.167676784	-3.00412961	0.002663418	0.008302538	down
FBgn0032421	crok	crooked	183.2486395	-0.588319053	0.166319566	-3.537281083	0.000404269	0.001574748	down
FBgn0263088	lncRNA:CR43356	long non-coding RNA:CR43356	7.477731615	1.081621417	0.796222626	1.358440946	0.174323809	0.281573276	up
FBgn0000114	bru1	bruno 1	236.4784163	-0.129663997	0.144753845	-0.895755116	0.370383567	0.503925939	down
FBgn0032422	atilla	atilla	810.403755	0.338644278	0.113928028	2.972440446	0.002954425	0.009070309	up
FBgn0051759	CG31759	None	205.2294786	-0.182694264	0.168774065	-1.082478302	0.279040052	0.405493456	down
FBgn0264361	CG43813	None	2.505721758	-2.161745668	1.407932049	-1.53540483	0.124684418	0.215145087	down
FBgn0262475	bru2	bruno 2	585.7131555	0.365995578	0.114825169	3.187415965	0.001435502	0.004850696	up
FBgn0041195	Pkd2	Polycystic kidney disease 2	5.417473815	0.513916898	0.958397634	0.536225132	0.591802966	0.701764893	up
FBgn0043841	vir-1	virus-induced RNA 1	1548.267799	0.515821251	0.087464383	5.897500625	3.69E-09	4.29E-08	up
FBgn0032428	CG6405	None	8.389217504	0.203994518	0.70346968	0.289983383	0.77182895	0.846248509	up
FBgn0032429	CG5446	None	315.959524	-0.138628032	0.135840352	-1.020521736	0.307481086	0.437435793	down
FBgn0032430	CG6388	None	601.3794779	-0.441304446	0.107492925	-4.105427827	4.04E-05	0.000205349	down
FBgn0032431	CG5435	None	6.131226037	0.088395463	0.860548578	0.1027199	0.91818528	0.946337572	up
FBgn0265298	SC35	SR family splicing factor SC35	856.4416349	-0.591044197	0.102183426	-5.784149343	7.29E-09	8.08E-08	down
FBgn0020443	eRF3	eukaryotic translation release factor 3	4524.002356	-0.553507787	0.073033117	-7.578860204	3.49E-14	9.18E-13	down
FBgn0032433	Oatp33Ea	Organic anion transporting polypeptide 33Ea	814.5178013	1.082515815	0.100219936	10.801402	3.39E-27	4.75E-25	sig_up
FBgn0032435	Oatp33Eb	Organic anion transporting polypeptide 33Eb	430.6397347	0.858549918	0.12715023	6.752248237	1.46E-11	2.56E-10	up
FBgn0032436	CG5418	None	17.56493901	-0.235644216	0.496451614	-0.474656965	0.635031497	0.737911151	down
FBgn0032437	CR17024	None	42.61420398	1.565723386	0.342775092	4.567786346	4.93E-06	3.14E-05	sig_up
FBgn0259176	bun	bunched	5099.817748	1.232703147	0.101610759	12.13162034	7.18E-34	1.99E-31	sig_up
FBgn0262353	CG43051	None	60.76202993	0.58230766	0.273942957	2.125652969	0.033532166	0.072570949	up
FBgn0261709	lncRNA:CR42746	long non-coding RNA:CR42746	2.659517226	2.619835712	1.490955619	1.757152044	0.078891897	0.148652666	up
FBgn0265809	lncRNA:CR44598	long non-coding RNA:CR44598	8.326764654	-0.450380521	0.70383871	-0.63989166	0.522243036	0.64460913	down
FBgn0265808	lncRNA:CR44597	long non-coding RNA:CR44597	6.093492826	1.416852066	0.876314675	1.616830241	0.10591493	0.188492618	up
FBgn0265807	lncRNA:CR44596	long non-coding RNA:CR44596	2.969848679	-0.338160397	1.129755305	-0.299321805	0.764694519	0.840712015	down
FBgn0265806	lncRNA:CR44595	long non-coding RNA:CR44595	4.389394948	-0.019794619	0.960999937	-0.02059794	0.983566384	0.99030613	down
FBgn0085424	nub	nubbin	95.04833563	0.732450194	0.230307839	3.180309432	0.001471179	0.004957964	up
FBgn0004394	pdm2	POU domain protein 2	41.69035921	0.96984309	0.353506847	2.74349167	0.006078959	0.016910505	up
FBgn0032442	Nepl7	Neprilysin-like 7	47.8475784	-0.653130287	0.3162513	-2.065225619	0.038901658	0.082124113	down
FBgn0032444	CCT4	Chaperonin containing TCP1 subunit 4	3754.774515	-0.734888043	0.089321777	-8.227422975	1.91E-16	7.09E-15	down
FBgn0032445	CG6153	None	104.9319978	-0.319558055	0.208465274	-1.53290785	0.125298561	0.215909305	down
FBgn0032446	IFT43	Intraflagellar transport 43	23.39655278	-0.756035915	0.443157569	-1.70602054	0.088004255	0.16292364	down
FBgn0032447	PICK1	Protein interacting with C kinase 1	39.93747477	0.185577059	0.325624542	0.569911155	0.568737959	0.683553992	up
FBgn0032449	CG17036	None	419.6379649	-0.41335426	0.120324758	-3.435321751	0.000591851	0.00221937	down
FBgn0032450	CG5776	None	194.8272622	-0.62343834	0.158630853	-3.930120331	8.49E-05	0.000394997	down
FBgn0032451	spict	spichthyin	266.4637289	0.289971392	0.136718185	2.120942376	0.033926652	0.073341942	up
FBgn0032452	CG15484	None	8.509851205	-0.257112679	0.684413795	-0.375668464	0.707163386	0.794788326	down
FBgn0032453	CG6180	None	1724.604223	-0.127574335	0.080735493	-1.580151797	0.114072108	0.200274827	down
FBgn0032454	CG5787	None	673.1574758	-0.366919617	0.099013823	-3.705741326	0.000210773	0.000890743	down
FBgn0032455	Pih1D1	PIH1 domain containing 1	543.4296894	0.090989677	0.108441029	0.839070584	0.401429702	0.534000332	up
FBgn0032456	MRP	Multidrug-Resistance like Protein 1	7535.539964	0.055170527	0.083097574	0.663924646	0.506738541	0.630547453	up
FBgn0015399	kek1	kekkon 1	191.4325617	0.490718035	0.174369741	2.814238474	0.004889294	0.014034612	up
FBgn0263598	Vha68-2	Vacuolar H[+] ATPase 68 kDa subunit 2	17252.33929	0.191025196	0.080074663	2.385588512	0.017051818	0.041308067	up
FBgn0032464	Vha68-3	Vacuolar H[+] ATPase 68kD subunit 3	5.406015111	-0.878548741	0.884592995	-0.993167192	0.320628484	0.451329675	down
FBgn0032465	Yip1d1	Yip1 domain-containing 1	447.309759	-0.311270754	0.11424548	-2.724578282	0.006438367	0.017770894	down
FBgn0265262	Vha68-1	Vacuolar H[+] ATPase 68kD subunit 1	994.4687564	0.02486634	0.086888333	0.286187329	0.774734648	0.848052677	up
FBgn0021796	Tor	Target of rapamycin	888.4789577	-0.262632036	0.090882311	-2.889803657	0.003854825	0.011408633	down
FBgn0032467	CG9934	None	916.8996353	0.094703587	0.101008186	0.93758328	0.348458607	0.481221122	up
FBgn0028965	A16	A16	206.6906366	-0.005296477	0.163855409	-0.032324091	0.974213598	0.983839879	down
FBgn0262160	CG9932	None	1057.021907	0.991306842	0.111914009	8.857754715	8.16E-19	4.14E-17	up
FBgn0032470	Ttc30	Tetratricopeptide repeat domain 30	5.520820698	-0.01215321	0.889024749	-0.013670272	0.989093041	0.994155943	down
FBgn0032472	CG9928	None	55.75213897	-0.693627419	0.323458418	-2.144409855	0.032000061	0.06990105	down
FBgn0032473	kmg	kumgang	4.063559382	0.25490789	1.138209062	0.223955245	0.822792128	0.881857209	up
FBgn0032474	DnaJ-H	DnaJ homolog	172.3339307	0.124143665	0.165069915	0.752067175	0.452010663	0.581515305	up
FBgn0024291	Sirt1	Sirtuin 1	681.9290532	0.186228875	0.102101157	1.823964394	0.068157455	0.131415913	up
FBgn0032475	Sfmbt	Scm-related gene containing four mbt domains	455.9810033	-0.086849396	0.114354701	-0.759473769	0.4475692	0.577450193	down
FBgn0032476	CG5439	None	176.4129714	-0.005992041	0.168564395	-0.035547486	0.971643182	0.982464828	down
FBgn0032477	CG5287	None	279.5172614	-0.120555519	0.153710292	-0.784303493	0.432862051	0.563392125	down
FBgn0051849	CG31849	None	28.05404465	-0.00942163	0.3858231	-0.024419558	0.980517948	0.988357214	down
FBgn0032479	CG16974	None	2340.547712	-0.086484108	0.081716868	-1.058338504	0.289901145	0.418209529	down
FBgn0032480	Edem2	ER degradation enhancer, mannosidase alpha-like 2	779.6860477	0.086510492	0.111104276	0.778642329	0.436190437	0.566363759	up
FBgn0032481	CG16972	None	249.3194531	-0.019328011	0.139628984	-0.138424062	0.889905281	0.92767618	down
FBgn0032482	Pect	Phosphoethanolamine cytidylyltransferase	1552.991129	-0.047997982	0.087541085	-0.548290919	0.583492162	0.695132051	down
FBgn0032483	CG15482	None	5.187418543	3.05878847	1.200793266	2.547306481	0.010855804	0.027913169	sig_up
FBgn0032484	kek4	kekkon 4	35.35457781	1.052388547	0.358276557	2.93736368	0.003310157	0.010021437	sig_up
FBgn0032485	CG9426	None	243.5743703	0.085298815	0.149604454	0.570162274	0.568567641	0.683497936	up
FBgn0032486	mRF1	mitochondrial translation release factor 1	145.5343251	-0.409843381	0.180432232	-2.271453258	0.023119554	0.053429241	down
FBgn0032487	Ski6	Ski6	188.3288406	-0.939722693	0.180129874	-5.216917517	1.82E-07	1.59E-06	down
FBgn0032488	CG16812	None	278.6770557	-0.228837739	0.133834383	-1.709857611	0.087292207	0.161794294	down
FBgn0027586	CG5867	None	25.35823258	0.576822971	0.40618455	1.420100719	0.155578361	0.257414357	up
FBgn0032494	CG5945	None	7.61948801	0.355008297	0.729254824	0.486809665	0.62639322	0.730617219	up
FBgn0032495	CG16820	None	540.5393014	1.654459608	0.411073039	4.024733931	5.70E-05	0.000279504	sig_up
FBgn0284244	l(2)k05911	lethal (2) k05911	256.4360762	-0.568245656	0.160011119	-3.55128857	0.00038335	0.001504105	down
FBgn0264894	CG44085	None	6141.469822	0.406962175	0.079311787	5.131168913	2.88E-07	2.41E-06	up
FBgn0028406	Drep4	DNA fragmentation factor-related protein 4	90.85918342	-0.048307427	0.229434767	-0.210549724	0.833238647	0.889190156	down
FBgn0032499	Uvrag	UV-resistance associated gene	225.2051119	0.329626413	0.145325403	2.268195405	0.023317299	0.053754855	up
FBgn0051729	CG31729	None	1726.973716	0.316669858	0.081421041	3.889287746	0.000100539	0.000459635	up
FBgn0040973	CG16824	None	3.072727818	1.225577795	1.176986034	1.041284909	0.297743339	0.427224793	up
FBgn0264308	CG43778	None	267.6572605	-0.278192149	0.144070178	-1.930948881	0.053489374	0.107633256	down
FBgn0032506	CG9395	None	68.54603586	0.489488438	0.247445503	1.978166635	0.047909911	0.098005005	up
FBgn0022069	Nnp-1	Nnp-1	1571.657054	-0.718314562	0.086985146	-8.257899153	1.48E-16	5.63E-15	down
FBgn0032509	CG6523	None	951.0701116	-0.241165569	0.093816102	-2.570620223	0.010151658	0.026389661	down
FBgn0051852	Tap42	Two A-associated protein of 42kDa	252.4292534	-0.282510584	0.139697926	-2.022296187	0.043145762	0.089846754	down
FBgn0051855	CG31855	None	149.8254382	-0.190089459	0.174487458	-1.089416174	0.275970402	0.402383255	down
FBgn0032511	ND-B22	NADH dehydrogenase (ubiquinone) B22 subunit	1731.715704	-0.288129865	0.084408687	-3.41350964	0.000641319	0.002382012	down
FBgn0032512	Bdp1	B double prime 1	463.9375803	-0.420714641	0.109291217	-3.849482613	0.000118368	0.000532983	down
FBgn0032513	CG6565	None	711.4995534	-0.524508366	0.102815381	-5.10145817	3.37E-07	2.79E-06	down
FBgn0032514	CG9302	None	407.591413	-1.070262396	0.131629017	-8.130900173	4.26E-16	1.50E-14	sig_down
FBgn0025724	beta'COP	Coat Protein (coatomer) beta'	1529.688798	-0.414877916	0.097319948	-4.263030577	2.02E-05	0.000110979	down
FBgn0032515	loqs	loquacious	264.732487	-0.17788205	0.150670296	-1.180604637	0.237759821	0.358949	down
FBgn0032516	Ing5	Inhibitor of growth family member 5	99.70366981	-0.133692803	0.212676238	-0.628621254	0.529597042	0.651065833	down
FBgn0032517	CG7099	None	114.9826337	0.111964653	0.198223815	0.564839564	0.572182894	0.686099472	up
FBgn0032518	RpL24	Ribosomal protein L24	9213.347164	-0.3623461	0.068539457	-5.286678885	1.25E-07	1.12E-06	down
FBgn0032521	CG7110	None	99.49701161	0.263814724	0.207464979	1.271610882	0.203511409	0.317910095	up
FBgn0264432	CG43850	None	6.404516157	0.907482956	0.889381056	1.020353368	0.307560901	0.437439652	up
FBgn0263354	CG42784	None	40.54887701	0.794273489	0.353824706	2.244822012	0.024779561	0.056517323	up
FBgn0026760	Tehao	Tehao	156.5557512	1.222333911	0.185540567	6.587960407	4.46E-11	7.29E-10	sig_up
FBgn0267243	asRNA:CR45683	antisense RNA:CR45683	5.959271456	0.380869631	0.812217802	0.46892549	0.639122896	0.74122317	up
FBgn0032524	Hacd2	3-hydroxyacyl-CoA dehydratase 2	331.3226922	-0.028482247	0.131495183	-0.216602966	0.828517774	0.886148848	down
FBgn0023407	B4	B4	410.4852827	0.070722089	0.128017286	0.552441716	0.580645757	0.692816244	up
FBgn0259984	kuz	kuzbanian	414.5490873	0.059912081	0.129916674	0.461157747	0.644685434	0.745043437	up
FBgn0028546	ics	icarus	1247.047801	0.105849291	0.091400918	1.158076896	0.246832658	0.369597541	up
FBgn0028527	CG18507	None	414.478037	0.011787115	0.115116614	0.102392825	0.918444879	0.946471169	up
FBgn0051814	DIP-kappa	Dpr-interacting protein kappa	50.55357105	0.458218211	0.304017746	1.507208766	0.131757154	0.224650402	up
FBgn0028541	TM9SF4	Transmembrane 9 superfamily protein member 4	636.0581229	-0.096593869	0.109185866	-0.884673742	0.376332621	0.509454337	down
FBgn0028540	CG9008	None	907.7933043	0.209347605	0.090405114	2.315661084	0.020576781	0.048440816	up
FBgn0024846	p38b	p38b MAP kinase	673.257046	-0.223336332	0.103782101	-2.151973512	0.031399441	0.068728675	down
FBgn0028932	CG16890	None	89.9977933	-0.020731852	0.232039139	-0.089346359	0.928806652	0.953629228	down
FBgn0028539	Eato	Engulfment ABC Transporter in the ovary	950.8819357	0.143901319	0.094879874	1.51666852	0.129350396	0.221345038	up
FBgn0028931	CG16863	None	26.12345003	-0.222357916	0.413947017	-0.537165162	0.591153533	0.701141334	down
FBgn0028538	Sec71	Secretory 71	860.4791404	0.128750661	0.090656562	1.420202325	0.155548787	0.257402959	up
FBgn0027844	CAH1	Carbonic anhydrase 1	1987.866624	-0.077949242	0.092975694	-0.838383015	0.401815626	0.534388409	down
FBgn0028658	Adat1	Adenosine deaminase, tRNA-specific 1	40.98994652	-0.536191518	0.323741681	-1.656232577	0.097674728	0.176962341	down
FBgn0028919	CG16865	None	85.0233633	-0.361205559	0.228618955	-1.579945801	0.114119279	0.200326649	down
FBgn0001965	Sos	Son of sevenless	397.18403	-0.028676105	0.135135709	-0.212202278	0.831949229	0.888315414	down
FBgn0000153	b	black	3.424298211	1.84699106	1.247343159	1.48074012	0.138675838	0.23393577	up
FBgn0004406	tam	tamas	274.7679103	0.044761139	0.143693135	0.311505059	0.755416697	0.833824247	up
FBgn0001961	Arpc1	Actin-related protein 2/3 complex, subunit 1	1017.27295	-0.161438777	0.097143685	-1.661855605	0.09654173	0.175385688	down
FBgn0015271	Orc5	Origin recognition complex subunit 5	87.87251848	-0.279690135	0.218313339	-1.281140842	0.2001442	0.31393921	down
FBgn0026373	RpII33	RNA polymerase II 33kD subunit	202.4508544	-0.709254987	0.151958143	-4.667436526	3.05E-06	2.03E-05	down
FBgn0260407	mRpS23	mitochondrial ribosomal protein S23	419.7708386	-0.615950827	0.128108861	-4.808026716	1.52E-06	1.10E-05	down
FBgn0028509	CenG1A	Centaurin gamma 1A	361.0058293	0.700873046	0.122547911	5.719175789	1.07E-08	1.16E-07	up
FBgn0053307	CG33307	None	717.6345215	-0.332858078	0.104619719	-3.181599799	0.001464641	0.004937396	down
FBgn0053306	CG33306	None	808.9500783	-0.014006385	0.107227981	-0.130622478	0.896073961	0.93209443	down
FBgn0028920	CG8997	None	2266.929206	0.197375298	0.116078812	1.700355943	0.089063993	0.16451394	up
FBgn0028534	CG7916	None	1292.764701	0.892505627	0.117396048	7.602518481	2.90E-14	7.74E-13	up
FBgn0028533	CG7953	None	1534.490112	0.122015355	0.133268235	0.91556218	0.359896575	0.493206092	up
FBgn0028532	CG7968	None	508.0033093	0.341775788	0.124865633	2.737148571	0.00619743	0.017189498	up
FBgn0019890	Smg5	Smg5 nonsense mediated mRNA decay factor	1205.617161	0.706450404	0.083778111	8.432398329	3.39E-17	1.40E-15	up
FBgn0012037	Ance	Angiotensin converting enzyme	2354.390907	0.206561634	0.08751427	2.36031946	0.018259204	0.043767695	up
FBgn0032535	Ance-2	Ance-2	16.44016609	2.289145558	0.676093147	3.385843454	0.000709599	0.002594012	sig_up
FBgn0032536	Ance-3	Ance-3	8.999742087	-0.200592891	0.685727136	-0.292525817	0.769884623	0.844699364	down
FBgn0028938	Vajk1	None	969.5679251	3.067764799	1.699985523	1.804582897	0.071139976	0.136355627	up
FBgn0261628	CG42711	None	16.46898673	-0.050695182	0.507133832	-0.09996411	0.920372818	0.947787095	down
FBgn0032538	Vajk2	None	17429.51159	-1.028584183	0.102359613	-10.04873069	9.31E-24	8.38E-22	sig_down
FBgn0028544	Vajk3	None	20318.57023	-0.839138116	0.105763604	-7.934091534	2.12E-15	6.74E-14	down
FBgn0261514	NimA	Nimrod A	7.426788305	-0.588402406	0.78855452	-0.74617847	0.455559612	0.584660778	down
FBgn0027929	NimB1	Nimrod B1	36.29012699	0.648794599	0.361721629	1.793629542	0.072872318	0.138991921	up
FBgn0028543	NimB2	Nimrod B2	1611.255744	-0.197066229	0.090660539	-2.173671491	0.029729815	0.065656717	down
FBgn0054003	NimB3	Nimrod B3	187.512925	-0.655306828	0.170671186	-3.839586772	0.000123242	0.000552081	down
FBgn0028542	NimB4	Nimrod B4	138.8860868	0.332403898	0.199199973	1.668694494	0.095177941	0.173435699	up
FBgn0028936	NimB5	Nimrod B5	220.476974	-0.095545542	0.171367893	-0.557546343	0.577154205	0.690309768	down
FBgn0028430	He	Hemese	59.24876727	-0.127302253	0.264245956	-0.481756672	0.629978812	0.733424607	down
FBgn0259896	NimC1	Nimrod C1	66.53577146	0.219336339	0.25575071	0.857617714	0.39110359	0.523726153	up
FBgn0028940	Cyp28a5	Cyp28a5	1199.415207	1.059258552	0.113026337	9.371785237	7.13E-21	4.65E-19	sig_up
FBgn0003255	rk	rickets	53.17976414	1.347754095	0.296138408	4.551095234	5.34E-06	3.37E-05	sig_up
FBgn0027348	bgm	bubblegum	2701.536058	-0.096765673	0.112745474	-0.858266586	0.390745276	0.523469498	down
FBgn0001967	NimC3	Nimrod C3	5.814558755	-0.244960564	0.837864369	-0.292363028	0.770009073	0.844754225	down
FBgn0286723	hll	heimdall	73.2651089	0.56750818	0.295879351	1.918039157	0.055106046	0.11020238	up
FBgn0028872	CG18095	None	159.1771862	0.353308534	0.195976848	1.802807512	0.07141845	0.136820049	up
FBgn0028875	nAChRalpha5	nicotinic Acetylcholine Receptor alpha5	317.0480773	0.702681494	0.154997208	4.533510663	5.80E-06	3.63E-05	up
FBgn0283651	CG46301	None	129.7156754	0.2802336	0.191737869	1.461545398	0.143865826	0.241129325	up
FBgn0028526	CG15293	None	1137.957514	0.161165697	0.0908499	1.773977702	0.076066839	0.143999069	up
FBgn0051769	CG31769	None	475.9951028	-0.140406135	0.110060882	-1.275713332	0.202056874	0.316152696	down
FBgn0263038	CG43333	None	607.2471815	4.958531669	1.101825656	4.500286994	6.79E-06	4.19E-05	sig_up
FBgn0016930	Dyrk2	Dual-specificity tyrosine phosphorylation-regulated kinase 2	467.0174617	1.277242058	0.187815215	6.800524974	1.04E-11	1.86E-10	sig_up
FBgn0261563	wb	wing blister	112.7473908	0.368367963	0.200586047	1.836458557	0.066289866	0.128360258	up
FBgn0052971	CG32971	None	26.93065937	0.716208404	0.391787077	1.828055203	0.067541267	0.130360735	up
FBgn0028916	CG33090	None	603.266852	0.579853129	0.102529539	5.655473843	1.55E-08	1.64E-07	up
FBgn0028530	mTTF	mitochondrial transcription termination factor	287.8910108	-0.104836039	0.133709181	-0.784060138	0.433004824	0.563452492	down
FBgn0261534	l(2)34Fc	lethal (2) 34Fc	2541.59785	0.642998343	0.145000383	4.434459618	9.23E-06	5.51E-05	up
FBgn0261535	l(2)34Fd	lethal (2) 34Fd	450.4319328	-0.674097453	0.119737673	-5.62978583	1.80E-08	1.87E-07	down
FBgn0015791	Rab14	Rab14	418.7917117	0.33394124	0.121423449	2.750220347	0.00595552	0.01662009	up
FBgn0266145	lncRNA:CR44851	long non-coding RNA:CR44851	2.709023256	2.663889596	1.478492218	1.801760986	0.071583018	0.137042772	up
FBgn0001970	Pgant35A	Polypeptide N-acetylgalactosaminyltransferase 35A	94.80309152	0.348033867	0.226666495	1.535444698	0.124674631	0.215145087	up
FBgn0266428	asRNA:CR43463	antisense RNA:CR43463	94.4869337	2.068868047	0.269174008	7.685987459	1.52E-14	4.19E-13	sig_up
FBgn0015546	spel1	spellchecker1	114.3020225	0.27471354	0.206505231	1.330298218	0.183420034	0.292971161	up
FBgn0020258	ppk	pickpocket	76.13734192	0.628186805	0.265783837	2.363525235	0.018101994	0.043416471	up
FBgn0004858	elB	elbow B	359.7991627	0.375040596	0.123750247	3.030625029	0.002440481	0.007705103	up
FBgn0264810	Pburs	Partner of Bursicon	8.609293139	-0.453347499	0.702392071	-0.645433679	0.518646184	0.64149534	down
FBgn0028871	Cpr35B	Cuticular protein 35B	214.8062056	1.925522045	0.482285869	3.992491114	6.54E-05	0.000314364	sig_up
FBgn0005771	noc	no ocelli	580.3071181	0.050191766	0.126548768	0.396619949	0.691647739	0.781841691	up
FBgn0003016	osp	outspread	577.1649136	1.096532725	0.122660049	8.939607741	3.91E-19	2.04E-17	sig_up
FBgn0028855	CG15282	None	4432.104861	0.948853863	0.306130855	3.099504176	0.001938448	0.006317801	up
FBgn0085194	CG34165	None	735.6524748	1.063737201	0.531420447	2.001686625	0.045318446	0.093530084	up
FBgn0085195	CG34166	None	9306.181645	-0.029644738	0.095886669	-0.309164335	0.757196522	0.834976573	down
FBgn0260955	CG42587	None	9.743890885	-0.996493331	0.6859133	-1.452797798	0.146279904	0.244381341	down
FBgn0267014	CR45458	None	7.949156529	-1.745593309	0.794792167	-2.196289019	0.028071263	0.062578512	down
FBgn0032549	CG4650	None	3.695758601	-0.580630454	1.206119014	-0.481403948	0.630229432	0.733608264	down
FBgn0028886	CG15279	None	509.2724181	0.658092968	0.182145808	3.613000903	0.000302674	0.001224399	up
FBgn0259213	side-II	sidestep II	85.25875003	0.459263288	0.24784354	1.853037158	0.063877033	0.124452729	up
FBgn0028887	CG3491	None	3.345052597	3.984836562	3.919348462	1.016708925	0.309291919	0.439131056	up
FBgn0086711	mol	moladietz	477.3798397	0.759718694	0.135444243	5.609088136	2.03E-08	2.10E-07	up
FBgn0040228	DCTN5-p25	Dynactin 5, p25 subunit	129.06009	-0.27615982	0.195764325	-1.410674899	0.158340496	0.261184708	down
FBgn0261881	l(2)35Be	lethal (2) 35Be	71.31853104	-0.429789887	0.249805915	-1.720495239	0.085342458	0.158724943	down
FBgn0028926	NC2beta	Negative Cofactor 2beta	69.14280553	-0.230559141	0.285068198	-0.808785906	0.418638305	0.549929248	down
FBgn0283659	THG	tRNA-histidine guanylyltransferase	136.7467393	-0.718944574	0.188198968	-3.820130261	0.000133381	0.000593753	down
FBgn0286027	Rnmt	RNA guanine-7 methyltransferase	204.3396163	-0.464606682	0.160067948	-2.902559128	0.003701273	0.011031874	down
FBgn0260446	GABA-B-R1	metabotropic GABA-B receptor subtype 1	201.0942039	0.562763466	0.160227922	3.5122684	0.000444299	0.001709549	up
FBgn0053310	CG33310	None	3.716270131	0.018705431	1.158701772	0.016143439	0.987119959	0.992709542	up
FBgn0051832	CG31832	None	29.87905732	0.709441728	0.39059208	1.816323895	0.069320702	0.133296391	up
FBgn0041713	yellow-c	yellow-c	501.5286356	1.254392321	0.141686033	8.853323764	8.50E-19	4.28E-17	sig_up
FBgn0001977	CIAPIN1	Cytokine induced apoptosis inhibitor 1	374.7419813	-0.200302786	0.124399383	-1.610158998	0.10736315	0.190589747	down
FBgn0004837	Su(H)	Suppressor of Hairless	122.6843368	-0.281337266	0.202192053	-1.391435828	0.164093306	0.26868207	down
FBgn0000317	ck	crinkled	646.8274242	0.569271569	0.15329078	3.7136713	0.000204274	0.000865857	up
FBgn0053679	CG33679	None	6.619673547	-1.406383008	0.843070472	-1.668167794	0.095282422	0.17357034	down
FBgn0010422	TfIIS	RNA polymerase II elongation factor	467.0288551	-0.332682326	0.107999217	-3.080414233	0.002067129	0.00665977	down
FBgn0283440	solo	sisters on the loose	4.269353718	0.645084622	0.97373208	0.662486772	0.507659309	0.631416221	up
FBgn0283442	vas	vasa	93.34631836	0.376124278	0.217444199	1.729750802	0.083674808	0.156218833	up
FBgn0024183	vig	vasa intronic gene	6836.191294	-0.465899771	0.065671255	-7.094424645	1.30E-12	2.66E-11	down
FBgn0028879	CG15270	None	128.3618057	0.677958871	0.204260905	3.319082873	0.000903136	0.00322362	up
FBgn0028878	CG15269	None	18.53074891	-0.106380756	0.511700927	-0.207896352	0.835309898	0.890668393	down
FBgn0001978	stc	shuttle craft	876.8849963	-0.21022054	0.096683827	-2.174309261	0.029681917	0.065586774	down
FBgn0028888	CG4168	None	73.25045625	0.64014526	0.264865496	2.416869199	0.015654641	0.038366738	up
FBgn0028516	ZnT35C	Zinc transporter 35C	236.7944503	-0.17446986	0.141941856	-1.229164287	0.219010216	0.336598797	down
FBgn0028862	dao	down and out	62.92258107	0.480727198	0.283706577	1.694452075	0.090179411	0.166276532	up
FBgn0283467	Pol32	Pol32 polymerase delta subunit	93.14896343	-0.30377808	0.220570967	-1.377235109	0.16843957	0.273548562	down
FBgn0259982	Uxt	Uxt prefoldin-like subunit	46.54641178	-0.429585924	0.298610582	-1.438615878	0.150259385	0.250064666	down
FBgn0045842	yuri	yuri gagarin	356.3263347	0.950821948	0.154184063	6.166797839	6.97E-10	9.21E-09	up
FBgn0261268	Cul3	Cullin 3	1070.45463	-0.104151322	0.086778449	-1.200198015	0.230062446	0.3501232	down
FBgn0086691	UK114	UK114	1276.878192	-0.432399147	0.086496082	-4.999060481	5.76E-07	4.51E-06	down
FBgn0028852	CG15262	None	27.23770513	1.08752798	0.404286177	2.689995456	0.007145299	0.01938267	sig_up
FBgn0041103	nht	no hitter	3.389635801	2.344021706	1.372941797	1.707298672	0.087766553	0.162514209	up
FBgn0001981	esg	escargot	105.8504743	0.326202636	0.222488178	1.466157162	0.142605476	0.239476741	up
FBgn0001983	wor	worniu	53.21558333	-0.34896418	0.278246871	-1.254153116	0.209786357	0.325047033	down
FBgn0003448	sna	snail	17.55091113	0.841508908	0.505682241	1.664106112	0.096091226	0.174791141	up
FBgn0002524	lace	lace	1220.167557	0.200160756	0.090075218	2.222151233	0.026273087	0.059315702	up
FBgn0028370	kek3	kekkon 3	48.55305052	-0.021960576	0.293223976	-0.074893519	0.940299433	0.960876951	down
FBgn0028950	CG15255	None	255.2198451	1.030763166	0.175729618	5.865620015	4.47E-09	5.11E-08	sig_up
FBgn0028949	CG15254	None	263.2239248	-0.563915952	0.157844913	-3.572595034	0.000353461	0.001400881	down
FBgn0028948	CG15253	None	86.14099214	0.235933518	0.249445581	0.94583162	0.344234475	0.476868342	up
FBgn0028945	CG7631	None	309.0269796	-0.550571842	0.148700764	-3.702548832	0.000213444	0.000900689	down
FBgn0028518	CG18480	None	300.133488	0.593309416	0.138726254	4.276835851	1.90E-05	0.000105185	up
FBgn0028863	CG4587	None	219.2601915	0.792535472	0.187021292	4.237675094	2.26E-05	0.00012291	up
FBgn0010382	CycE	Cyclin E	245.5855627	-0.607825269	0.152265301	-3.991883025	6.56E-05	0.000314904	down
FBgn0266309	lncRNA:CR44974	long non-coding RNA:CR44974	2.618632335	0.009965214	1.265159628	0.007876645	0.993715411	0.996173582	up
FBgn0001989	ND-B17	NADH dehydrogenase (ubiquinone) B17 subunit	936.0498244	-0.392562469	0.09126124	-4.301524597	1.70E-05	9.53E-05	down
FBgn0001986	Mtr4	Mtr4 helicase	618.2382205	-0.502578132	0.104530282	-4.807966862	1.52E-06	1.10E-05	down
FBgn0001987	Gli	Gliotactin	672.5426949	0.515612306	0.100633486	5.12366538	3.00E-07	2.49E-06	up
FBgn0028507	CG3793	None	229.3356373	-0.237143865	0.15273534	-1.552645673	0.120507808	0.209146849	down
FBgn0001990	wek	weckle	136.9407908	0.05896609	0.181944067	0.324089109	0.745870572	0.826341865	up
FBgn0041627	Ku80	Ku80	85.30934261	-0.019828728	0.229226453	-0.086502789	0.931066739	0.95462314	down
FBgn0051826	CG31826	None	24.49225244	1.888446988	0.485287013	3.891402276	9.97E-05	0.000456199	sig_up
FBgn0041183	Tep1	Thioester-containing protein 1	16.58088553	1.715920886	0.647173463	2.651407984	0.008015695	0.021553102	sig_up
FBgn0051823	CG31823	None	9.483732337	1.004310329	0.732766645	1.370573204	0.170508041	0.276393534	up
FBgn0051821	CG31821	None	103.1589319	-0.270140903	0.229205224	-1.178598371	0.238558141	0.359907192	down
FBgn0028645	beat-Ib	beaten path Ib	54.57911023	0.301217237	0.297886938	1.01117974	0.311930411	0.442047505	up
FBgn0028514	CG4793	None	3.3913631	4.014418971	1.600147568	2.508780473	0.012114875	0.030736723	sig_up
FBgn0028644	beat-Ic	beaten path Ic	62.50129436	0.266386547	0.292927676	0.909393578	0.36314241	0.496455052	up
FBgn0013433	beat-Ia	beaten path Ia	43.51264022	0.504625079	0.317412731	1.589807308	0.111878246	0.197214428	up
FBgn0001991	Ca-alpha1D	Ca[2+]-channel protein alpha[[1]] subunit D	1274.542622	0.159726583	0.086990967	1.836128378	0.066338672	0.12842745	up
FBgn0261999	Ca-Ma2d	Ca[2+] channel Muscle-specific alpha2/delta subunit	1085.429474	0.056521255	0.095167918	0.593910812	0.552571767	0.670939464	up
FBgn0024734	PRL-1	PRL-1 phosphatase	222.7101197	-0.052285208	0.161586235	-0.323574643	0.746260088	0.826531305	down
FBgn0028515	EndoGI	Endonuclease G inhibitor	714.7169871	-0.106323795	0.093988158	-1.131246717	0.257951264	0.382111357	down
FBgn0002673	twe	twine	19.24880113	0.494496136	0.478721561	1.03295146	0.301626615	0.431383208	up
FBgn0028897	CG4935	None	31.40829554	-0.417355221	0.371130675	-1.124550593	0.26077952	0.38504427	down
FBgn0001994	crp	cropped	820.2198666	0.255597065	0.091685379	2.787762528	0.005307343	0.015081999	up
FBgn0040079	pkaap	pkaap	202.2998487	0.420391536	0.170768521	2.461762464	0.01382562	0.034418453	up
FBgn0032582	CG13258	None	2.138396547	0.378791217	1.333486793	0.284060719	0.776363849	0.848935202	up
FBgn0266204	lncRNA:CR44899	long non-coding RNA:CR44899	4.191631262	0.892877725	1.037793577	0.860361583	0.389589756	0.522353179	up
FBgn0028375	heix	heixuedian	442.5014173	-0.46338289	0.11748455	-3.944202783	8.01E-05	0.000375106	down
FBgn0028895	CG17328	None	40.35005861	0.253300669	0.336677241	0.752354594	0.451837845	0.581375944	up
FBgn0028894	GMF	Glia maturation factor	270.5126693	0.005186757	0.143851492	0.036056333	0.971237441	0.982318499	up
FBgn0028525	c(2)M	crossover suppressor on 2 of Manheim	2.427830483	1.180184015	1.337595461	0.882317599	0.377605082	0.510567787	up
FBgn0015338	CG5861	None	722.3095508	-0.282397478	0.103967014	-2.716221893	0.006603165	0.018163905	down
FBgn0011708	Syx5	Syntaxin 5	717.6679134	-0.32284411	0.103830569	-3.109335852	0.001875084	0.006140428	down
FBgn0000339	cni	cornichon	675.4929581	0.101648401	0.098755335	1.02929529	0.303340936	0.433338738	up
FBgn0001086	fzy	fizzy	68.78562449	-0.292976126	0.254951172	-1.149146025	0.250495773	0.373701753	down
FBgn0000250	cact	cactus	1954.862647	0.168910704	0.078548662	2.150395686	0.031523929	0.06896798	up
FBgn0014092	CG4278	None	333.6261067	-0.482837994	0.131577097	-3.669620369	0.000242911	0.001007055	down
FBgn0001995	mRpL4	mitochondrial ribosomal protein L4	591.9529664	-0.380693531	0.105894112	-3.595039659	0.000324342	0.001299545	down
FBgn0028899	CG31817	None	9.227588669	0.333807874	0.663235696	0.503302033	0.614751937	0.720841719	up
FBgn0259151	CG42266	None	2.600662546	2.605803627	1.533605027	1.699136075	0.089293548	0.16483063	up
FBgn0000307	chif	chiffon	647.5206666	0.37673237	0.103047137	3.655922735	0.000256259	0.001056985	up
FBgn0028506	CG4455	None	258.5313725	-0.005212021	0.142006765	-0.036702623	0.970722117	0.982059902	down
FBgn0025678	CaBP1	calcium-binding protein 1	2533.657706	-1.01745543	0.099279798	-10.24836318	1.20E-24	1.22E-22	sig_down
FBgn0028841	jhamt	juvenile hormone acid methyltransferase	39.62466171	-0.115836333	0.322006203	-0.359733235	0.719046636	0.804637295	down
FBgn0028523	CG5888	None	74.79877908	0.133590105	0.251511205	0.531149718	0.595315034	0.70429277	up
FBgn0020416	Idgf1	Imaginal disc growth factor 1	1119.77418	0.730861192	0.133445103	5.476867832	4.33E-08	4.18E-07	up
FBgn0020415	Idgf2	Imaginal disc growth factor 2	3135.004444	0.381316103	0.096944817	3.933331501	8.38E-05	0.000390395	up
FBgn0020414	Idgf3	Imaginal disc growth factor 3	2418.416409	0.524501356	0.109524779	4.788883021	1.68E-06	1.19E-05	up
FBgn0005677	dac	dachshund	91.94423724	0.091492066	0.236101045	0.387512331	0.698376958	0.787885306	up
FBgn0266329	lncRNA:CR44994	long non-coding RNA:CR44994	12.33266538	2.039051492	0.662192702	3.079241866	0.002075281	0.006680345	sig_up
FBgn0032586	Tpr2	Tetratricopeptide repeat protein 2	2245.693777	-0.099383118	0.075191224	-1.321738272	0.18625532	0.296520072	down
FBgn0032587	CG5953	None	628.5114043	1.926808561	0.138199997	13.9421751	3.51E-44	1.42E-41	sig_up
FBgn0263555	mir-4943	mir-4943 stem loop	3.415823593	4.009071423	1.555263622	2.57774397	0.009944765	0.025952909	sig_up
FBgn0086038	snoRNA:Me28S-C1237	None	7.69566667	3.224743548	1.025972373	3.143109534	0.001671633	0.005543147	sig_up
FBgn0259735	mtgo	miles to go	589.5213847	-0.032506273	0.10510994	-0.30925974	0.757123953	0.834976573	down
FBgn0032593	Trpgamma	Transient receptor potential cation channel gamma	34.03341853	1.09044081	0.386229277	2.8232992	0.004753219	0.013716881	sig_up
FBgn0001185	her	hermaphrodite	196.6406416	-0.050837924	0.154028149	-0.330056063	0.741357602	0.823110049	down
FBgn0267347	squ	squash	41.54801273	-0.884666633	0.345833734	-2.55806923	0.010525514	0.027187116	down
FBgn0261278	grp	grapes	573.9886157	-0.368526332	0.113700605	-3.241199403	0.001190279	0.004107693	down
FBgn0263745	CR43670	None	41.25459159	0.038925976	0.324107086	0.120102205	0.904402186	0.937620064	up
FBgn0062978	CG31808	None	769.9026561	0.422385296	0.109221332	3.867241744	0.000110073	0.000500201	up
FBgn0086907	Cyt-c-d	Cytochrome c distal	2.328066093	0.138981803	1.39224451	0.099825714	0.920482693	0.947787095	up
FBgn0284248	Cyt-c-p	Cytochrome c proximal	10940.16734	-0.43392636	0.061771181	-7.024737993	2.14E-12	4.22E-11	down
FBgn0027779	VhaSFD	Vacuolar H[+]-ATPase SFD subunit	6258.745359	0.329466159	0.07224185	4.560599719	5.10E-06	3.24E-05	up
FBgn0263746	CR43671	None	5.101676857	-0.277465208	0.964419902	-0.287701662	0.773575118	0.847355619	down
FBgn0051812	Tsen2	tRNA splicing endonuclease subunit 2	21.82500933	-0.830440405	0.491443331	-1.689798911	0.091066432	0.167694061	down
FBgn0032595	CG17996	None	200.7568831	-0.077300606	0.170861381	-0.452417072	0.650968551	0.749902553	down
FBgn0032596	Prosbeta4	Proteasome beta4 subunit	1090.966258	-0.503240753	0.11248459	-4.473863949	7.68E-06	4.68E-05	down
FBgn0032597	CG17904	None	395.7518128	-0.411925722	0.124353478	-3.312538823	0.000924533	0.003293099	down
FBgn0015391	glu	gluon	205.0881121	0.034797844	0.155205895	0.224204396	0.822598263	0.881732712	up
FBgn0032598	ChLD3	ChLD3	68.12105198	2.762021404	0.421520348	6.552522128	5.66E-11	9.09E-10	sig_up
FBgn0261068	LSm7	Like Sm 7	302.0860166	-0.732206644	0.147461492	-4.965409174	6.86E-07	5.30E-06	down
FBgn0032600	BuGZ	Bub3 interacting GLEBS and Zinc finger domain protein	1071.841918	-0.089143979	0.093687063	-0.95150788	0.34134662	0.473793284	down
FBgn0032601	yellow-b	yellow-b	752.9672867	1.086393897	0.179767015	6.043343929	1.51E-09	1.88E-08	sig_up
FBgn0032602	ppk17	pickpocket 17	31.02692347	0.359425319	0.392151039	0.916548175	0.359379452	0.49261641	up
FBgn0264695	Mhc	Myosin heavy chain	160149.1058	0.01184132	0.076757768	0.15426868	0.877397892	0.919028328	up
FBgn0000406	Cyt-b5-r	Cytochrome b5-related	12231.28911	0.07706049	0.089815282	0.857988627	0.390898744	0.523573936	up
FBgn0032603	CG17928	None	473.3577708	0.521477555	0.130788247	3.987189724	6.69E-05	0.000320518	up
FBgn0040262	Ugt37C2	UDP-glycosyltransferase family 37 member C2	299.4588546	0.196564496	0.146535286	1.341414075	0.17978605	0.288180861	up
FBgn0040261	Ugt37E1	UDP-glycosyltransferase family 37 member E1	4.216283604	-0.438395161	0.977248521	-0.448601509	0.653719145	0.75186581	down
FBgn0040260	Ugt37D1	UDP-glycosyltransferase family 37 member D1	1832.255029	0.198751371	0.089422329	2.222614575	0.026241801	0.059256858	up
FBgn0086673	CG13272	None	176.8165682	6.546622777	1.571661062	4.165416411	3.11E-05	0.000162886	sig_up
FBgn0004797	mdy	midway	1576.669743	0.310092623	0.09317701	3.327995014	0.000874734	0.003133084	up
FBgn0022213	Cse1	Chromosome segregation 1	802.4601144	-0.67540113	0.094088826	-7.178335162	7.06E-13	1.52E-11	down
FBgn0051739	AspRS-m	Aspartyl-tRNA synthetase, mitochondrial	1112.768974	-0.16094672	0.088005557	-1.828824513	0.067425902	0.130204511	down
FBgn0032612	CG13282	None	21.25255264	1.494269766	0.605488319	2.467875463	0.01359176	0.033952392	sig_up
FBgn0032613	Nepl9	Neprilysin-like 9	21.00515246	1.535958824	0.5020921	3.059117688	0.002219899	0.007083576	sig_up
FBgn0266492	SclB	Sarcolamban B	7.605991341	-0.791434201	0.734025181	-1.078211241	0.280939497	0.407441266	down
FBgn0032614	CG13284	None	438.0169412	0.849093917	0.119475596	7.106839742	1.19E-12	2.44E-11	up
FBgn0051809	CG31809	None	3.185754369	0.89079035	1.139213311	0.78193464	0.434252986	0.564623425	up
FBgn0032615	CG6012	None	69.61945306	0.088010351	0.255714615	0.344174113	0.730715349	0.81448203	up
FBgn0051781	lncRNA:CR31781	long non-coding RNA:CR31781	770.6207992	-0.180322823	0.101601038	-1.774812805	0.075928801	0.143785732	down
FBgn0040985	CG6115	None	837.3966529	0.426039921	0.103951733	4.098439803	4.16E-05	0.000211079	up
FBgn0261671	tweek	tweek	1289.295531	0.156814296	0.085757672	1.828574539	0.06746337	0.130254697	up
FBgn0032620	CG12288	None	504.4094897	-0.921439771	0.12816007	-7.189757085	6.49E-13	1.41E-11	down
FBgn0026150	ApepP	Aminopeptidase P	863.8459611	-0.091073304	0.092022505	-0.989685113	0.322328054	0.453104116	down
FBgn0053179	beat-IIIb	beaten path IIIb	63.09711182	0.39277859	0.265185359	1.481147345	0.138567314	0.233837494	up
FBgn0032629	beat-IIIc	beaten path IIIc	76.56350477	0.524766068	0.25135779	2.0877255	0.036822603	0.078686644	up
FBgn0032631	CG15140	None	36.63875238	0.468435028	0.363517631	1.28861708	0.197531242	0.310682004	up
FBgn0032633	Lrch	Leucine-rich-repeats and calponin homology domain protein	287.7066924	0.348281044	0.142191118	2.449386779	0.014309969	0.03552291	up
FBgn0020503	CLIP-190	Cytoplasmic linker protein 190	2041.013734	0.414018883	0.083853878	4.937385024	7.92E-07	6.07E-06	up
FBgn0032634	Rpb11	Rpb11	196.5369737	-0.687962842	0.155437266	-4.425983947	9.60E-06	5.72E-05	down
FBgn0032635	CG15141	None	89.04693197	-0.262853998	0.233546141	-1.125490649	0.260381177	0.384663462	down
FBgn0011274	Dif	Dorsal-related immunity factor	587.9255949	0.733658125	0.133604545	5.491266219	3.99E-08	3.89E-07	up
FBgn0260632	dl	dorsal	1435.48383	0.298487531	0.087839556	3.398099273	0.000678558	0.002497437	up
FBgn0267923	lncRNA:CR46204	long non-coding RNA:CR46204	2.780411299	2.69832515	1.468346292	1.837662658	0.06611213	0.128037947	up
FBgn0032637	CG5050	None	4.741985896	0.604298555	1.174800655	0.514383911	0.606983606	0.714687452	up
FBgn0032638	SPH93	Serine protease homolog 93	275.4355295	1.493385106	0.455537388	3.278293167	0.001044369	0.003662068	sig_up
FBgn0032639	CG18563	None	143.2421705	0.86526329	0.266080874	3.251880815	0.001146441	0.003978185	up
FBgn0000183	BicD	Bicaudal D	978.8381995	-0.190850236	0.090011519	-2.120286793	0.033981867	0.073432154	down
FBgn0032640	Sgt	small glutamine-rich tetratricopeptide containing protein	1133.453177	-0.392571614	0.102118167	-3.844287703	0.000120903	0.000542677	down
FBgn0286781	cass	cassowary	1467.296999	-0.215946744	0.076770401	-2.812890673	0.004909834	0.014082884	down
FBgn0024689	fws	four way stop	314.3997208	-0.174415089	0.136763974	-1.275299948	0.202203096	0.316294256	down
FBgn0032642	CG5110	None	173.5615029	-0.200800948	0.184934735	-1.085793578	0.277570328	0.404000835	down
FBgn0032643	GCS2beta	Glucosidase 2 beta subunit	1135.807549	-0.546474977	0.109061075	-5.010724272	5.42E-07	4.29E-06	down
FBgn0032644	CG5131	None	345.9321324	-0.28677682	0.127251567	-2.253621135	0.024220013	0.055508884	down
FBgn0003187	qua	quail	107.1234496	0.621300933	0.214125616	2.901572188	0.003712952	0.011057971	up
FBgn0032646	mEFTs	mitochondrial translation elongation factor Ts	1100.191807	-0.614415893	0.094968162	-6.469703941	9.82E-11	1.52E-09	down
FBgn0013810	Dhc36C	Dynein heavy chain at 36C	13.1190948	0.434732202	0.576517379	0.754066083	0.450809542	0.580299022	up
FBgn0032647	CG15143	None	3.21192858	1.2864676	1.170505424	1.099070174	0.271737458	0.397961401	up
FBgn0032648	CG15144	None	2.181884739	1.536099504	1.470407412	1.044676116	0.296172687	0.42523997	up
FBgn0032651	Oli	Olig family	25.76926081	0.064708527	0.391456999	0.165301749	0.868706483	0.914059019	up
FBgn0032652	CG6870	None	277.132352	0.154925789	0.178849894	0.866233609	0.386362066	0.519314186	up
FBgn0261089	Sytalpha	Synaptotagmin alpha	63.5211617	0.412589861	0.26539952	1.554599123	0.120041573	0.208497126	up
FBgn0015609	CadN	Cadherin-N	613.0991698	0.528642415	0.143152277	3.692867656	0.000221739	0.00093188	up
FBgn0262018	CadN2	Cadherin-N2	126.1117254	0.539598889	0.197774341	2.728356396	0.00636508	0.017598577	up
FBgn0266871	lncRNA:CR45332	long non-coding RNA:CR45332	3.803247559	0.060096565	1.05419204	0.057007227	0.954539438	0.970447003	up
FBgn0023096	btv	beethoven	12.07220328	0.674114528	0.598922522	1.125545463	0.260357963	0.384663462	up
FBgn0032656	CG5674	None	188.8652766	0.060531598	0.168882198	0.358424979	0.720025301	0.805483785	up
FBgn0051740	CG31740	None	4.301447597	1.513473453	1.036353931	1.460382798	0.144184898	0.24155707	up
FBgn0032660	elfless	elfless	6.773690806	1.206666338	0.989693239	1.219232678	0.222755892	0.34101607	up
FBgn0243486	rdo	reduced ocelli	186.9030713	-0.289065683	0.173688978	-1.664271886	0.096058108	0.174758915	down
FBgn0000120	Arr1	Arrestin 1	69.65665953	0.278343685	0.252997865	1.100181955	0.271252851	0.397456883	up
FBgn0002939	ninaD	neither inactivation nor afterpotential D	346.6018993	1.972569726	0.162837362	12.11374159	8.93E-34	2.41E-31	sig_up
FBgn0051741	CG31741	None	13.7462361	2.520568148	0.668913519	3.768152496	0.00016446	0.00071664	sig_up
FBgn0032663	CG15153	None	108.8738148	-0.215389846	0.210118302	-1.025088456	0.305321452	0.435181826	down
FBgn0032665	CG15152	None	357.4046737	0.413806372	0.129935735	3.184700278	0.00144904	0.004890618	up
FBgn0032666	CG5758	None	415.5483086	-0.419278641	0.125159106	-3.349965138	0.000808217	0.002918024	down
FBgn0001301	kel	kelch	1525.336128	1.73489936	0.149115303	11.63461651	2.75E-31	5.77E-29	sig_up
FBgn0041184	Socs36E	Suppressor of cytokine signaling at 36E	366.8491948	0.91561846	0.156825009	5.838472217	5.27E-09	5.94E-08	up
FBgn0032668	CG17681	None	39.07341385	-0.371165639	0.348904219	-1.063803816	0.287417582	0.415331857	down
FBgn0032669	CG15155	None	142.3062471	-1.473601978	0.241974708	-6.089900844	1.13E-09	1.43E-08	sig_down
FBgn0032670	CG5783	None	53.67979608	-0.288558633	0.28430685	-1.01495491	0.310127322	0.439986837	down
FBgn0032671	JMJD4	Jumonji domain containing 4	212.2617639	-0.378576671	0.14914437	-2.538323583	0.011138494	0.028543021	down
FBgn0261804	CG42750	None	108.6414578	0.686392428	0.231899463	2.959870707	0.003077682	0.009400392	up
FBgn0267486	Ptp36E	Protein tyrosine phosphatase 36E	498.4121334	0.375847184	0.110878532	3.389720047	0.00069964	0.00256339	up
FBgn0000636	Fas3	Fasciclin 3	918.106144	0.088608082	0.109258289	0.810996431	0.41736772	0.548832023	up
FBgn0261597	RpS26	Ribosomal protein S26	14228.80503	-0.35262826	0.077527044	-4.548454853	5.40E-06	3.40E-05	down
FBgn0086707	ncm	nucampholin	768.0914577	-0.232945364	0.103476977	-2.251180616	0.0243741	0.055794415	down
FBgn0284256	bsf	bicoid stability factor	3968.321765	-0.286297997	0.071028739	-4.030734638	5.56E-05	0.000273839	down
FBgn0032681	CG10283	None	98.94694165	1.160663416	0.293924375	3.948850508	7.85E-05	0.000369424	sig_up
FBgn0032682	grnd	grindelwald	171.3222727	0.285121477	0.166677862	1.710613956	0.087152401	0.161561558	up
FBgn0032683	kon	kon-tiki	296.9264911	0.072641436	0.133057734	0.545939225	0.585107714	0.696518803	up
FBgn0032684	Ugt301D1	UDP-glycosyltransferase family 301 member D1	87.74511063	2.55588648	0.355782644	7.183842511	6.78E-13	1.46E-11	sig_up
FBgn0032685	CG10211	None	3740.129827	0.941131196	0.355850817	2.644735243	0.008175486	0.021935974	up
FBgn0085370	Pde11	Phosphodiesterase 11	746.5580919	0.899182761	0.111210982	8.085377432	6.20E-16	2.15E-14	up
FBgn0032688	CG15160	None	251.6666268	-0.156756956	0.138130508	-1.134846734	0.256439541	0.380269142	down
FBgn0032689	CG10413	None	855.1369845	0.332252939	0.090869996	3.656354701	0.000255827	0.001055828	up
FBgn0051789	CG31789	None	486.7703372	0.634460151	0.162665257	3.900403582	9.60E-05	0.000441037	up
FBgn0032690	CG10333	None	358.2360604	-0.282819226	0.121342401	-2.330753502	0.019766361	0.046775579	down
FBgn0032691	Atac2	Ada2a-containing complex component 2	162.6878409	-0.338138621	0.166791448	-2.027313903	0.042630321	0.088920266	down
FBgn0032694	MESR3	Misexpression suppressor of ras 3	276.8426306	0.590046256	0.143520867	4.111222764	3.94E-05	0.000201164	up
FBgn0032693	Cyp310a1	Cyp310a1	258.1701065	-1.149104541	0.157838579	-7.280251428	3.33E-13	7.55E-12	sig_down
FBgn0263079	CG43338	None	3.28355076	0.586043153	1.169740776	0.501002585	0.616369304	0.722280182	up
FBgn0261349	Mst36Fb	Male-specific transcript 36Fb	15.59952124	0.926216947	0.518279328	1.787099925	0.07392134	0.140617844	up
FBgn0086681	Mst36Fa	Male-specific transcript 36Fa	12.49359544	0.585452839	0.578553705	1.011924795	0.311574013	0.441707937	up
FBgn0086909	CG31751	None	735.7556472	0.659029641	0.103203421	6.385734466	1.71E-10	2.53E-09	up
FBgn0015553	tos	tosca	46.78324536	-0.35922045	0.302908317	-1.185904876	0.235659867	0.356442617	down
FBgn0005617	msl-1	male-specific lethal 1	389.0112914	-0.175156337	0.117232946	-1.494087991	0.135152622	0.229234201	down
FBgn0032698	CG10336	None	88.8397871	-0.687014892	0.236412515	-2.906000516	0.003660808	0.010922743	down
FBgn0032699	CG10383	None	618.7188351	2.150261311	0.151527937	14.19052722	1.05E-45	4.58E-43	sig_up
FBgn0032700	CG10338	None	200.2760641	-0.007570729	0.163023363	-0.046439532	0.962959929	0.976474231	down
FBgn0032701	CG10341	None	463.1057131	-0.633387698	0.130332771	-4.859773122	1.18E-06	8.64E-06	down
FBgn0032702	CG10376	None	255.998279	0.281622868	0.156703645	1.797168584	0.07230886	0.138013228	up
FBgn0032703	CG10343	None	295.7860419	-0.620382326	0.137001306	-4.528294985	5.95E-06	3.71E-05	down
FBgn0032704	Jwa	Jwa	1631.560702	-0.210580946	0.088063997	-2.391226304	0.016792199	0.040740021	down
FBgn0025608	Faf2	Fas-associated factor 2	787.7446971	0.124435917	0.094576024	1.315723704	0.188266795	0.299338949	up
FBgn0032705	Grip71	Grip71	40.56069419	-0.68347242	0.348640172	-1.960394913	0.04994965	0.10151866	down
FBgn0032706	Irk3	Inwardly rectifying potassium channel 3	227.0423526	0.195361539	0.168034969	1.162624307	0.244981964	0.367699782	up
FBgn0032707	CG10348	None	41.43350492	1.253500121	0.344678453	3.636723188	0.000276128	0.00113113	sig_up
FBgn0045852	ham	hamlet	155.0191496	0.585419193	0.173637689	3.371498408	0.000747605	0.002723297	up
FBgn0027074	Ugt36F1	UDP-glycosyltransferase family 36 member F1	2.46566489	-1.644983001	1.348140069	-1.220187011	0.22239399	0.340553927	down
FBgn0032713	Ugt36D1	UDP-glycosyltransferase family 36 member D1	850.6020747	0.389543503	0.107174741	3.634657752	0.00027835	0.001138996	up
FBgn0027070	Ugt36E1	UDP-glycosyltransferase family 36 member E1	117.216567	0.020270655	0.203251314	0.099731975	0.920557114	0.947787095	up
FBgn0032715	CG17597	None	956.2766612	0.036392136	0.111923	0.325153331	0.745065027	0.825771915	up
FBgn0015808	ScpX	Sterol carrier protein X-related thiolase	565.5791335	-0.137318266	0.103520777	-1.326480243	0.184680675	0.294552812	down
FBgn0032717	CG10600	None	480.1794702	0.002721383	0.123447799	0.022044807	0.982412213	0.989563372	up
FBgn0053120	CG33120	None	9.913409203	0.853049692	0.783419552	1.088879758	0.276206914	0.402636158	up
FBgn0032719	CG17321	None	98.45855413	0.647416617	0.222370613	2.911430638	0.003597778	0.010780033	up
FBgn0032721	CG10602	None	1895.197584	-0.405952411	0.092545648	-4.386510006	1.15E-05	6.75E-05	down
FBgn0032720	mRpL13	mitochondrial ribosomal protein L13	315.7995294	-0.531348306	0.150528571	-3.529883409	0.000415743	0.001612798	down
FBgn0003896	tup	tailup	143.711398	0.250970454	0.185377687	1.353833124	0.175789623	0.283376169	up
FBgn0032723	ssp3	short spindle 3	291.5765599	-0.120380209	0.149557293	-0.804910319	0.420871434	0.552159574	down
FBgn0032724	CG10428	None	314.2846709	-0.143054314	0.130955525	-1.092388538	0.274662359	0.400899638	down
FBgn0032725	Nedd8	Nedd8	520.1863702	-0.279815825	0.112162009	-2.494746906	0.0126047	0.031832969	down
FBgn0032726	CG10621	None	3091.143924	0.170531376	0.084034997	2.029289963	0.042428765	0.088564974	up
FBgn0265954	lncRNA:CR44741	long non-coding RNA:CR44741	8.899085962	0.997454179	0.81595736	1.222434195	0.221543475	0.339480595	up
FBgn0032727	CG10623	None	408.771208	0.455507593	0.132903712	3.427350426	0.000609502	0.002279505	up
FBgn0015772	Nak	Numb-associated kinase	816.5335427	0.583656749	0.09916155	5.885917962	3.96E-09	4.57E-08	up
FBgn0032728	Tango6	Transport and Golgi organization 6	143.4045602	0.100998716	0.184530636	0.547327632	0.584153663	0.695602017	up
FBgn0032729	L2HGDH	L-2-hydroxyglutarate dehydrogenase	2124.950963	0.043025388	0.075655521	0.56870123	0.569558913	0.684254631	up
FBgn0032730	CG10431	None	25.61369878	-0.159052754	0.445146858	-0.357304001	0.720864235	0.805955904	down
FBgn0032731	Swip-1	Swiprosin-1	473.8856796	0.6255247	0.118324598	5.286514485	1.25E-07	1.12E-06	up
FBgn0032732	EMC5	ER membrane protein complex subunit 5	255.5833153	-0.700701691	0.144485067	-4.849647816	1.24E-06	9.05E-06	down
FBgn0032733	CG15170	None	17.62387242	1.824651496	0.567324474	3.216239697	0.001298823	0.004432404	sig_up
FBgn0032734	CG15169	None	7.547238228	1.266610835	0.802022017	1.5792719	0.114273704	0.200442684	up
FBgn0046302	CG10650	None	1084.543632	0.255686342	0.0982324	2.60287179	0.009244652	0.024366798	up
FBgn0051792	CG31792	None	665.6921529	0.109230768	0.111575611	0.978984263	0.327587755	0.459189408	up
FBgn0051793	CG31793	None	745.8715626	0.086401447	0.104999296	0.822876438	0.410578263	0.542418389	up
FBgn0086710	RpL30	Ribosomal protein L30	10299.31716	-0.348706895	0.08033669	-4.340568367	1.42E-05	8.14E-05	down
FBgn0086039	snoRNA:Me28S-A2113	None	18.19171325	-0.904061786	0.488703922	-1.849917192	0.064325486	0.125096601	down
FBgn0032740	CG15172	None	4.448384912	0.487874657	0.984377085	0.49561765	0.620164198	0.725573217	up
FBgn0032741	Sidpn	similar to Deadpan	21.83817666	0.446125037	0.455200922	0.980061804	0.327055612	0.458613449	up
FBgn0001202	hook	hook	283.2707495	0.072978234	0.144781722	0.504056955	0.614221355	0.720368962	up
FBgn0051800	CG31800	None	271.9863532	-0.281506528	0.15353084	-1.833550368	0.066720765	0.129062483	down
FBgn0086442	mib2	mind bomb 2	520.9163991	-0.005620223	0.130539791	-0.043053714	0.965658716	0.978245644	down
FBgn0002022	Catsup	Catecholamines up	971.6185269	-0.095203747	0.093895373	-1.013934389	0.310614061	0.440567219	down
FBgn0032744	Ttc19	Tetratricopeptide repeat domain 19	237.6809199	0.10957913	0.149663171	0.732171646	0.464063808	0.592054423	up
FBgn0263198	Acn	Acinus	1142.125849	-0.107300234	0.082346005	-1.303041163	0.192560709	0.304527716	down
FBgn0032746	CG10470	None	552.7542542	-0.699893296	0.11554387	-6.057381452	1.38E-09	1.73E-08	down
FBgn0002021	l(2)37Bb	lethal (2) 37Bb	664.3300196	-0.208834963	0.101960302	-2.048198761	0.040540528	0.085162224	down
FBgn0261396	Rpn3	Regulatory particle non-ATPase 3	1137.271881	-0.305620792	0.105899451	-2.885952577	0.00390231	0.01152538	down
FBgn0032748	CG10492	None	327.7000859	0.045781627	0.140014873	0.326976886	0.743685367	0.824968018	up
FBgn0032749	Phlpp	PH domain leucine-rich repeat protein phosphatase	7.53335323	0.768342688	0.734305221	1.046353295	0.295397948	0.424288672	up
FBgn0032750	CG10495	None	70.89793674	-0.454857109	0.243696796	-1.866487849	0.061973142	0.121620416	down
FBgn0032752	CG10702	None	113.810887	0.017240302	0.216874035	0.079494543	0.936639272	0.958486688	up
FBgn0032751	CG17343	None	38.71664011	-0.831937204	0.333187784	-2.496901878	0.012528362	0.031660714	down
FBgn0032753	CG17572	None	4.440907134	1.27853163	0.993320987	1.287128378	0.198049546	0.311212879	up
FBgn0002023	Lim3	Lim3	83.71820887	0.272699382	0.238659593	1.142629043	0.253192642	0.376536947	up
FBgn0000075	amd	alpha methyl dopa-resistant	220.2068355	2.888412356	0.883960161	3.267582051	0.001084704	0.003786797	sig_up
FBgn0002036	CG10561	None	126.5354338	-0.141855209	0.189880785	-0.747075111	0.455018223	0.584192326	down
FBgn0000422	Ddc	Dopa decarboxylase	859.8712343	1.922444033	0.52131234	3.687700993	0.000226289	0.000948543	sig_up
FBgn0002031	l(2)37Cc	lethal (2) 37Cc	3379.721294	-0.544735845	0.07769232	-7.011450364	2.36E-12	4.56E-11	down
FBgn0086444	l(2)37Cb	lethal (2) 37Cb	169.444105	-0.078118389	0.168518019	-0.463561047	0.642962268	0.743875962	down
FBgn0086445	l(2)37Cd	lethal (2) 37Cd	75.06141858	-0.602008317	0.248655483	-2.421053861	0.015475584	0.037984307	down
FBgn0086443	AsnRS	Asparaginyl-tRNA synthetase	2008.666455	-0.350816916	0.083817933	-4.185463713	2.85E-05	0.000150685	down
FBgn0086446	DCTN6-p27	Dynactin 6, p27 subunit	152.959663	-0.342989671	0.177979137	-1.927134143	0.053962915	0.108413101	down
FBgn0086447	l(2)37Cg	lethal (2) 37Cg	180.9055359	-0.631391249	0.161222892	-3.916263025	8.99E-05	0.000416005	down
FBgn0010300	brat	brain tumor	1356.873005	0.557426327	0.162886783	3.422170386	0.000621234	0.002317271	up
FBgn0266312	lncRNA:CR44977	long non-coding RNA:CR44977	6.418936677	1.978047431	0.908545294	2.177158854	0.029468717	0.06514349	up
FBgn0032763	CG17568	None	45.48594319	-0.213232325	0.319928326	-0.666500301	0.505091372	0.629187813	down
FBgn0010309	pigeon	pigeon	110.0607028	0.2426131	0.197494136	1.228457236	0.219275373	0.336823834	up
FBgn0015380	drl	derailed	88.90107114	0.133734127	0.241486608	0.553795212	0.579719005	0.692209992	up
FBgn0024245	dnt	doughnut on 2	45.67553221	-0.08779722	0.304947514	-0.287909281	0.773416182	0.847263315	down
FBgn0032770	CG13086	None	116.5867005	0.202987994	0.203837697	0.995831471	0.319332036	0.450063423	up
FBgn0032772	CG17350	None	54.44913629	0.803837381	0.29194222	2.753412583	0.005897752	0.016475084	up
FBgn0032773	fon	fondue	16402.07355	-0.542017324	0.086142894	-6.292072379	3.13E-10	4.41E-09	down
FBgn0032774	CG17549	None	2643.014166	0.646733957	0.087734391	7.37149882	1.69E-13	4.03E-12	up
FBgn0032775	CG17544	None	575.195969	-0.776372204	0.107864512	-7.197661098	6.13E-13	1.34E-11	down
FBgn0041789	Pax	Paxillin	9297.279868	-0.603426607	0.061252346	-9.851485608	6.75E-23	5.36E-21	down
FBgn0016675	Lectin-galC1	Galactose-specific C-type lectin	257.25194	0.843540404	0.150934722	5.588776339	2.29E-08	2.34E-07	up
FBgn0053532	lectin-37Da	lectin-37Da	2.417070428	0.665648528	1.361006579	0.489085459	0.624781195	0.729136298	up
FBgn0053533	lectin-37Db	lectin-37Db	7.569789448	1.103412668	0.746493236	1.478128152	0.13937348	0.234883541	up
FBgn0032779	Alp12	Alkaline phosphatase 12	254.8493512	0.166924889	0.144797236	1.152818204	0.248985011	0.372083882	up
FBgn0032780	CG13085	None	17.21143311	-0.518291216	0.526293369	-0.984795261	0.324724649	0.456021113	down
FBgn0032781	RtcB	RtcB RNA ligase	502.2437875	-0.548892669	0.110963975	-4.946584405	7.55E-07	5.80E-06	down
FBgn0032782	Rab9	Rab9	103.2559118	-0.363000483	0.255511967	-1.420678987	0.155410104	0.257323574	down
FBgn0032783	CG10237	None	413.4031166	2.327393903	0.688856924	3.378631791	0.000728475	0.00265788	sig_up
FBgn0003346	RanGAP	Ran GTPase activating protein	546.4912246	-0.608859506	0.104259516	-5.839845868	5.22E-09	5.90E-08	down
FBgn0024230	Hs2st	Heparan sulfate 2-O-sulfotransferase	243.4400778	-0.325936036	0.14540447	-2.241581943	0.024988404	0.056902151	down
FBgn0284220	Top2	Topoisomerase 2	1420.271282	-0.511607228	0.087095488	-5.874095636	4.25E-09	4.87E-08	down
FBgn0032785	CG10026	None	118.4410778	0.265637283	0.259600666	1.023253473	0.306188016	0.436143035	up
FBgn0000964	tj	traffic jam	41.02659353	0.469093697	0.329362169	1.42424887	0.154374443	0.255870114	up
FBgn0032787	CG10195	None	154.442814	0.121888288	0.178870843	0.681431843	0.49559828	0.621318493	up
FBgn0032790	CG10194	None	271.1562552	-0.205071205	0.134349566	-1.526400201	0.126910228	0.217925295	down
FBgn0032791	CG18094	None	41.47091293	0.467170093	0.318632211	1.466173467	0.142601035	0.239476741	up
FBgn0032793	CG10189	None	178.9034934	0.000500805	0.16669793	0.003004267	0.997602945	0.998042728	up
FBgn0002044	swm	second mitotic wave missing	1001.59713	-0.208528594	0.088502573	-2.356186799	0.01846363	0.044181108	down
FBgn0040268	Top3alpha	Topoisomerase 3alpha	163.6759281	0.292001552	0.173172429	1.686189615	0.091759284	0.168750825	up
FBgn0032796	cyst	cysts	214.0355255	0.399695519	0.167819885	2.381693433	0.017233237	0.041632009	up
FBgn0032797	Hasp	Hig-anchoring scaffold protein	425.9758473	0.373669597	0.120035021	3.113004812	0.00185193	0.006075123	up
FBgn0032798	CG10132	None	557.2667455	-0.352009599	0.107242208	-3.282379258	0.001029351	0.003618352	down
FBgn0032799	CG10166	None	408.6883716	-0.536421619	0.124422063	-4.311306272	1.62E-05	9.16E-05	down
FBgn0032800	CG10137	None	61.94767857	-0.045749956	0.28050812	-0.163096727	0.870442277	0.91503692	down
FBgn0032801	CG10165	None	274.4818246	-0.243229322	0.158858041	-1.531111175	0.125741918	0.216410367	down
FBgn0053116	CG33116	None	424.9520388	-0.148405058	0.116971111	-1.268732566	0.204536463	0.318905845	down
FBgn0051697	CG31697	None	6.016889276	0.206818977	0.881467378	0.234630324	0.814495671	0.876109809	up
FBgn0032803	CG13082	None	148.6517334	-0.963058253	0.223785108	-4.303495705	1.68E-05	9.46E-05	down
FBgn0003231	ref(2)P	refractory to sigma P	1449.895409	0.936249329	0.088904204	10.53099052	6.22E-26	7.43E-24	up
FBgn0032805	CG10337	None	288.350764	0.381130066	0.168405412	2.26316994	0.023625215	0.054365305	up
FBgn0041180	Tep4	Thioester-containing protein 4	5534.620931	-0.16231315	0.0983218	-1.650835817	0.098772104	0.178636766	down
FBgn0264845	Tep5Psi	Thioester-containing protein 5 pseudogene	2.188363151	-0.536380693	1.300275779	-0.412513024	0.679963437	0.77311145	down
FBgn0032810	CG13077	None	76.73696446	-0.378875461	0.249892985	-1.516150846	0.129481214	0.221435318	down
FBgn0005672	spi	spitz	431.8877647	0.391031024	0.114430635	3.417188283	0.000632715	0.002355452	up
FBgn0262460	mir-2a-2	mir-2a-2 stem loop	2.007728021	2.148108051	1.584764681	1.355474461	0.17526644	0.282811308	up
FBgn0027949	msb1l	msb1l	41.52757933	-0.396996585	0.338701899	-1.172112071	0.241152064	0.362911468	down
FBgn0032811	CG10268	None	138.3295858	0.506779944	0.240662428	2.10577093	0.035224255	0.075612869	up
FBgn0032812	Hakai	Hakai	78.28114781	-0.407434552	0.239943538	-1.69804344	0.089499563	0.165130332	down
FBgn0032813	PCNA2	Proliferating cell nuclear antigen 2	29.76156959	0.662542311	0.40439826	1.638341153	0.101350547	0.182052345	up
FBgn0032814	CG10366	None	119.8072761	0.272019768	0.201947592	1.346981984	0.177986035	0.285982376	up
FBgn0000464	Lar	Leukocyte-antigen-related-like	56.57291239	0.157676658	0.277107052	0.569009907	0.569349417	0.684075374	up
FBgn0266313	lncRNA:CR44978	long non-coding RNA:CR44978	11.63090779	-0.148070164	0.600691356	-0.246499574	0.805295534	0.870504756	down
FBgn0032815	CG10462	None	443.3500737	0.578294686	0.12714774	4.548210486	5.41E-06	3.41E-05	up
FBgn0032816	Nf-YB	Nuclear factor Y-box B	89.27917035	-0.238784045	0.227041279	-1.051720841	0.292927646	0.421540901	down
FBgn0266211	CR44906	None	3.011865876	0.767741768	1.175670983	0.65302434	0.513740587	0.637417356	up
FBgn0032817	CG10631	None	738.5237737	0.241288008	0.095275537	2.532528455	0.011324318	0.028947293	up
FBgn0032818	CG10628	None	227.4385703	-0.424928786	0.146089673	-2.908684629	0.003629528	0.010843669	down
FBgn0032819	CG10463	None	275.1016546	-0.706898264	0.146063705	-4.839657223	1.30E-06	9.49E-06	down
FBgn0032820	fbp	fructose-1,6-bisphosphatase	2274.746559	-0.302062727	0.077384306	-3.903410689	9.48E-05	0.000436602	down
FBgn0000529	bsh	brain-specific homeobox	2.10468515	0.347165417	1.418012691	0.244825324	0.806591684	0.871127971	up
FBgn0032821	CdGAPr	Cd GTPase activating protein-related	669.5859022	0.306389657	0.11188019	2.738551449	0.00617105	0.017128892	up
FBgn0032822	CG10466	None	66.24520749	-0.277854164	0.250948604	-1.107215421	0.268200802	0.39379846	down
FBgn0004811	fs(2)ltoPP43	female sterile (2) ltoPP43	198.3426131	-0.236630955	0.152119022	-1.555564535	0.119811678	0.208225319	down
FBgn0263873	sick	sickie	745.773262	0.593105837	0.104239489	5.689838321	1.27E-08	1.36E-07	up
FBgn0032824	CG13962	None	515.028965	-1.305732579	0.143543935	-9.096396711	9.34E-20	5.27E-18	sig_down
FBgn0032833	COX4	Cytochrome c oxidase subunit 4	4779.374643	-0.237822731	0.081747724	-2.909227558	0.00362323	0.010832923	down
FBgn0032835	CG16772	None	2.232812307	2.304664832	1.589593905	1.449845036	0.147101738	0.24564583	up
FBgn0042129	OS9	Olfactory-specific 9	3.147691365	-0.208586293	1.27128713	-0.164074888	0.869672191	0.914610239	down
FBgn0014000	Hf	Helical Factor	307.4010127	-0.056117687	0.14077957	-0.398620956	0.690172518	0.780796367	down
FBgn0264443	CG43861	None	100.4122476	0.207620444	0.227606669	0.912189633	0.3616689	0.494967478	up
FBgn0032839	AANATL3	Arylalkylamine N-acetyltransferase-like 3	40.59321898	-2.310003157	0.389606973	-5.929060092	3.05E-09	3.59E-08	sig_down
FBgn0032840	sNPF	short neuropeptide F precursor	164.451856	0.595779853	0.186616072	3.192543109	0.001410259	0.004778205	up
FBgn0014127	barr	barren	127.3951977	-0.17161883	0.188867704	-0.908672189	0.363523189	0.496915748	down
FBgn0019686	lok	loki	210.996326	0.162520876	0.16319151	0.995890513	0.319303345	0.450063423	up
FBgn0003978	vls	valois	270.4511257	-0.550072747	0.13545566	-4.060906318	4.89E-05	0.000244247	down
FBgn0045064	bwa	brain washing	150.0294312	0.932739455	0.190926053	4.885344034	1.03E-06	7.67E-06	up
FBgn0266212	asRNA:CR44907	antisense RNA:CR44907	3.677916424	1.984803472	1.145510572	1.732680187	0.083152528	0.155416197	up
FBgn0032843	CG10730	None	10.21719658	-1.414198274	0.684264504	-2.066742124	0.03875846	0.081897997	down
FBgn0003141	pr	purple	435.1858415	-0.73641668	0.139913888	-5.263356566	1.41E-07	1.26E-06	down
FBgn0004374	neb	nebbish	32.47080037	0.081231666	0.361429642	0.224750978	0.822173004	0.881360139	up
FBgn0263773	fok	fledgling of Klp38B	510.2406715	0.975816236	0.118810011	8.213249287	2.15E-16	7.96E-15	up
FBgn0032845	CG10747	None	174.9185589	0.413587273	0.176168888	2.347674876	0.018891003	0.045070692	up
FBgn0032846	Pyroxd1	Pyridine nucleotide-disulfide oxidoreductase domain 1	99.26979182	-0.114031505	0.221669688	-0.514420832	0.606957798	0.714687452	down
FBgn0032847	Taf13	TBP-associated factor 13	171.3785668	-0.413382796	0.170082884	-2.430478524	0.0150789	0.037194974	down
FBgn0032848	nesd	nessun dorma	56.29562968	-0.808367665	0.287942206	-2.807395545	0.004994387	0.014282085	down
FBgn0032849	mRpS18B	mitochondrial ribosomal protein S18B	567.7013407	-0.512425228	0.106437887	-4.814312288	1.48E-06	1.07E-05	down
FBgn0032850	Kua	Kua	38.87921709	0.694595758	0.372225846	1.866059988	0.062032973	0.121716781	up
FBgn0259998	CG17571	None	649.8728963	1.876654757	0.331537049	5.660467705	1.51E-08	1.59E-07	sig_up
FBgn0260000	CG17570	None	32.50861856	-0.172151703	0.375733175	-0.458175415	0.646826422	0.746776264	down
FBgn0003475	spir	spire	264.4994061	0.80003098	0.153346057	5.217160439	1.82E-07	1.59E-06	up
FBgn0011638	La	La autoantigen-like	2887.318098	-0.710723483	0.084912136	-8.370104837	5.76E-17	2.27E-15	down
FBgn0015803	RtGEF	Rho-type guanine nucleotide exchange factor	635.7963662	-0.019715322	0.100863144	-0.195466064	0.845028102	0.89805506	down
FBgn0032856	CG16798	None	34.65759944	1.116942512	0.557503152	2.003473	0.045126543	0.093234313	up
FBgn0032857	CG10947	None	126.6918758	0.740367542	0.203043993	3.646340531	0.000266001	0.001092802	up
FBgn0032858	CG10949	None	68.79886688	-0.199729893	0.255770138	-0.78089606	0.43486363	0.565223094	down
FBgn0032859	Arpc2	Actin-related protein 2/3 complex, subunit 2	1456.476659	-0.218787724	0.080781755	-2.708380435	0.006761247	0.018517568	down
FBgn0083032	snoRNA:Psi18S-525g	snoRNA:Psi18S-525g	5.865001111	0.117592151	0.881817177	0.133352076	0.893914944	0.930744437	up
FBgn0032860	CG15130	None	9.700103276	0.34748379	0.659874078	0.52659106	0.598477601	0.707388057	up
FBgn0263355	CG31688	None	155.2085392	-0.624840522	0.187449512	-3.333380366	0.000857976	0.00307872	down
FBgn0051683	CG31683	None	12.63788271	2.913677065	0.731973872	3.980575233	6.87E-05	0.000328598	sig_up
FBgn0051687	CG31687	None	13.28263491	-0.663261429	0.545950949	-1.214873662	0.22441428	0.343092002	down
FBgn0042175	CG18858	None	15.27574932	0.570403343	0.570113661	1.000508114	0.317064673	0.447646241	up
FBgn0032863	Cdc23	Cell division cycle 23	69.65670252	-0.30920902	0.256825666	-1.203964639	0.228603246	0.348369733	down
FBgn0032864	CG2493	None	621.9053729	-0.257512417	0.106832958	-2.410421112	0.015934117	0.038983274	down
FBgn0266315	lncRNA:CR44980	long non-coding RNA:CR44980	2.591249442	-1.317289864	1.255112283	-1.049539457	0.293929905	0.422661593	down
FBgn0262879	lncRNA:CR43234	long non-coding RNA:CR43234	13.80357109	-0.601847914	0.586200477	-1.026692978	0.304565057	0.434321943	down
FBgn0266901	lncRNA:CR45361	long non-coding RNA:CR45361	21.05659861	-0.907760068	0.45373742	-2.000628617	0.045432427	0.093714189	down
FBgn0266900	lncRNA:CR45360	long non-coding RNA:CR45360	6.5805632	-0.911375043	0.842117804	-1.082241746	0.279145123	0.405531217	down
FBgn0266899	lncRNA:CR45359	long non-coding RNA:CR45359	8.751676093	-1.079087482	0.694671799	-1.553377412	0.120332996	0.208971305	down
FBgn0032869	CG17470	None	3.383664396	0.377104354	1.120536131	0.336539219	0.736464282	0.819200099	up
FBgn0016054	phr6-4	(6-4)-photolyase	33.25886083	0.211383786	0.360371205	0.586572354	0.557490955	0.674541465	up
FBgn0032870	CG2608	None	221.7727104	-0.295145616	0.153407495	-1.92393218	0.054363085	0.108945695	down
FBgn0259936	Uhg3	U snoRNA host gene 3	229.1182742	-0.919557017	0.146191392	-6.29009004	3.17E-10	4.46E-09	down
FBgn0032871	CG2611	None	109.8515338	-0.365808305	0.208992442	-1.750342268	0.080059271	0.150377844	down
FBgn0261787	brun	brunelleschi	600.2936433	0.065934227	0.103870052	0.634776107	0.525574449	0.647242595	up
FBgn0032873	CG2614	None	409.1392471	-0.552240479	0.129106204	-4.277412416	1.89E-05	0.000104964	down
FBgn0051678	CG31678	None	519.8863326	0.104349826	0.105949018	0.984906022	0.324670235	0.456001133	up
FBgn0086657	IKKepsilon	I-kappaB kinase epsilon	235.3811631	-0.026668321	0.14227016	-0.187448448	0.85130904	0.901992715	down
FBgn0032876	Cen	Centrocortin	222.1667541	0.234718495	0.147147573	1.595123114	0.110684708	0.195720645	up
FBgn0032877	CG2617	None	37.25279852	-0.242971223	0.33153527	-0.732866892	0.463639618	0.59191255	down
FBgn0014859	Hr38	Hormone receptor-like in 38	51.63502385	-0.22205542	0.301895037	-0.735538491	0.462011607	0.5904495	down
FBgn0032879	CarT	Carcinine transporter	10.66869148	1.259619277	0.63554007	1.981966734	0.047482964	0.09730706	up
FBgn0032880	TM9SF2	Transmembrane 9 superfamily protein member 2	1672.638359	-0.009057471	0.080637827	-0.112322851	0.910567424	0.941774548	down
FBgn0262743	Fs(2)Ket	Female sterile (2) Ketel	1790.972198	-0.42026574	0.077627343	-5.413888031	6.17E-08	5.81E-07	down
FBgn0032881	Amacr	Alpha-methylacyl-CoA racemase	219.6139128	0.454316857	0.150627626	3.016158906	0.002559991	0.008029757	up
FBgn0032882	Ns4	Nucleostemin 4	251.6776505	-0.050521999	0.139864778	-0.361220317	0.717934756	0.803868726	down
FBgn0032883	Rhau	RHAU helicase	273.6158911	-0.047969389	0.132960461	-0.360779354	0.718264398	0.804158473	down
FBgn0011202	dia	diaphanous	729.1959727	0.272204071	0.104578308	2.60287316	0.009244615	0.024366798	up
FBgn0000251	cad	caudal	298.1555095	0.242557817	0.13455347	1.802687188	0.071437355	0.136833166	up
FBgn0032884	Pomp	Pomp	598.5828291	-0.427365249	0.107868854	-3.961896642	7.44E-05	0.000352139	down
FBgn0250785	vari	varicose	902.7801262	0.125471885	0.092677423	1.353855999	0.175782324	0.283376169	up
FBgn0032886	CG9328	None	239.296607	0.129636795	0.154645555	0.838283358	0.40187158	0.53440019	up
FBgn0032888	CheB38c	Chemosensory protein B 38c	2.103298383	0.337833249	1.365522765	0.247402137	0.804597021	0.870164163	up
FBgn0032889	CG9331	None	7446.331507	-0.112709015	0.091722847	-1.228799785	0.219146882	0.336717626	down
FBgn0051673	CG31673	None	941.1718676	0.018443232	0.093868071	0.196480356	0.844234207	0.897463513	up
FBgn0051674	CG31674	None	274.8247659	0.56483278	0.140212312	4.02841072	5.62E-05	0.00027608	up
FBgn0032891	Oseg5	Outer segment 5	25.48785683	2.034133719	0.449127754	4.529075969	5.92E-06	3.70E-05	sig_up
FBgn0051676	CG31676	None	295.8535861	0.105090144	0.133570538	0.786776381	0.431412782	0.562247797	up
FBgn0032895	twit	target of wit	112.3024801	0.460948954	0.201620341	2.286222475	0.022241247	0.051651949	up
FBgn0032897	CG9336	None	864.34688	0.380499021	0.113391887	3.355610624	0.0007919	0.002868077	up
FBgn0032899	CG9338	None	911.2165801	-0.284087298	0.089414744	-3.177186292	0.001487115	0.005008694	down
FBgn0051675	CG31675	None	140.4690003	0.428338924	0.183519381	2.334025553	0.019594384	0.046426702	up
FBgn0032900	CG14401	None	88.25215085	0.589745822	0.224751934	2.623985525	0.008690748	0.023124762	up
FBgn0032901	sky	skywalker	69.87419474	0.614784293	0.248645772	2.472530654	0.013416021	0.033612627	up
FBgn0266369	Mtp	Microsomal triacylglycerol transfer protein	2359.787751	-0.687280891	0.105277066	-6.528305889	6.65E-11	1.06E-09	down
FBgn0032906	RPA2	Replication protein A2	176.7241382	-0.475909541	0.165934838	-2.868050771	0.004130093	0.012115863	down
FBgn0032907	CG9272	None	26.13941539	-0.819202918	0.398460155	-2.055921798	0.039790055	0.08378136	down
FBgn0032908	CG9270	None	211.3233698	0.640132212	0.182575979	3.506114088	0.0004547	0.001743069	up
FBgn0250867	CG42238	None	118.6165159	0.64843236	0.20545803	3.156033178	0.001599307	0.005339021	up
FBgn0010395	Itgbn	Integrin betanu subunit	200.1157087	0.84232371	0.156487488	5.382690474	7.34E-08	6.84E-07	up
FBgn0032910	CG9265	None	2329.283016	1.578695208	0.404692126	3.900978312	9.58E-05	0.000440834	sig_up
FBgn0032911	tadr	torn and diminished rhabdomeres	49.41541446	0.283901814	0.306416162	0.926523627	0.354173924	0.487779041	up
FBgn0053511	CG33511	None	109.9094566	-2.355191284	0.244597883	-9.62882938	6.04E-22	4.42E-20	sig_down
FBgn0053510	CG33510	None	311.0160951	-0.774601421	0.138599259	-5.588784724	2.29E-08	2.34E-07	down
FBgn0053509	CG33509	None	9.527924006	0.753672533	0.714642539	1.054614708	0.291601574	0.420058787	up
FBgn0053508	ppk13	pickpocket 13	3.451917184	-0.20566273	1.10955617	-0.185355853	0.852949933	0.902624366	down
FBgn0032913	CG9259	None	246.2108807	1.388970989	0.219860518	6.31750985	2.66E-10	3.83E-09	sig_up
FBgn0032914	CG14397	None	48.85281552	3.237133002	0.907297278	3.56788572	0.000359873	0.001423068	sig_up
FBgn0284251	l(2)05287	lethal (2) 05287	1056.052553	-0.541111291	0.095635498	-5.658058991	1.53E-08	1.61E-07	down
FBgn0083972	CG34136	None	446.0904214	0.602182257	0.150464394	4.002157871	6.28E-05	0.000302944	up
FBgn0032916	CG9257	None	238.5292599	-0.27993583	0.148002952	-1.891420581	0.058568223	0.116123297	down
FBgn0040297	Nhe2	Na[+]/H[+] hydrogen exchanger 2	339.6520288	0.219040375	0.127532569	1.717524998	0.085883291	0.159521641	up
FBgn0023388	Dap160	Dynamin associated protein 160	669.090918	0.086109877	0.104116507	0.82705307	0.408206982	0.540544361	up
FBgn0032919	CG9253	None	2266.497348	-0.541409714	0.071462596	-7.576127177	3.56E-14	9.35E-13	down
FBgn0086251	del	deadlock	48.82677055	0.990843324	0.312328807	3.172436558	0.001511656	0.005082299	up
FBgn0024371	E2f2	E2F transcription factor 2	292.5544547	-0.418580534	0.139585946	-2.998729779	0.002711076	0.008432726	down
FBgn0032921	Mpp6	M-phase phosphoprotein 6	107.5246754	-0.9551733	0.241141019	-3.961056903	7.46E-05	0.000353124	down
FBgn0032922	Coq3	Coenzyme Q3	225.1770854	-0.341346739	0.150862158	-2.26263991	0.023657896	0.054418436	down
FBgn0032923	Pld3	Phospholipase D family member 3	483.7154326	0.098488347	0.107125659	0.919372144	0.357900954	0.491242546	up
FBgn0032924	Nbr	Nibbler	245.7086572	-0.294666293	0.142134353	-2.073153223	0.038158022	0.080960934	down
FBgn0032925	CG9246	None	1249.136767	-0.628338881	0.088378325	-7.109649095	1.16E-12	2.41E-11	down
FBgn0010100	mAcon1	Mitochondrial aconitase 1	16742.34438	-0.047750394	0.071547382	-0.66739541	0.504519597	0.628756938	down
FBgn0051627	CG31627	None	12.07278629	-0.938452235	0.655124518	-1.432479184	0.152006731	0.252425052	down
FBgn0000239	bur	burgundy	1359.653808	-0.143474752	0.08983628	-1.597069165	0.110250291	0.195074076	down
FBgn0032929	Mcm10	Minichromosome maintenance 10	177.2877091	-0.649354079	0.161744275	-4.014695898	5.95E-05	0.000289499	down
FBgn0011829	Ret	Ret oncogene	111.4742828	0.323804087	0.202568374	1.5984928	0.109933346	0.194665056	up
FBgn0032935	Atg18b	Autophagy-related 18b	211.8014896	0.92780634	0.153505234	6.044134885	1.50E-09	1.87E-08	up
FBgn0003930	snRNA:U4:39B	small nuclear RNA U4 at 39B	2.599069848	2.589992542	1.507160608	1.718458224	0.085713068	0.159283685	up
FBgn0032934	CG8679	None	84.87081093	0.232512886	0.253034044	0.918899616	0.358148081	0.491462846	up
FBgn0026577	CG8677	None	767.6004209	0.234653196	0.095493108	2.457278863	0.013999397	0.034805249	up
FBgn0051626	CG31626	None	6749.946446	2.924269056	1.472664743	1.985699101	0.047066745	0.096628615	up
FBgn0267277	asRNA:CR45713	antisense RNA:CR45713	2.75970742	1.989310511	1.306625906	1.522479007	0.127889102	0.219343012	up
FBgn0261239	Hr39	Hormone receptor-like in 39	595.7228635	0.310598827	0.13225256	2.348527894	0.018847787	0.04499597	up
FBgn0021856	l(2)k14505	lethal (2) k14505	498.3019708	-0.242055696	0.112193614	-2.157481945	0.030968132	0.067902492	down
FBgn0032938	CG8671	None	584.3578476	0.263843498	0.111995884	2.355832095	0.018481269	0.044213991	up
FBgn0032940	Mondo	Mondo	2299.30913	0.370140297	0.079358825	4.664135268	3.10E-06	2.05E-05	up
FBgn0264556	Gr39a	Gustatory receptor 39a	2.040955995	0.29020349	1.500365997	0.193421799	0.846628645	0.899185462	up
FBgn0000370	crc	cryptocephal	2420.858066	0.26776491	0.070667707	3.789070297	0.000151212	0.000666146	up
FBgn0023091	dimm	dimmed	8.945833944	0.628988493	0.708713036	0.887508006	0.374805458	0.5081144	up
FBgn0032943	Tsp39D	Tetraspanin 39D	253.3777646	-0.397243717	0.146825445	-2.705550924	0.006819119	0.018630064	down
FBgn0023090	dtr	defective transmitter release	11.01854513	0.76191568	0.658842148	1.156446475	0.247498581	0.370448015	up
FBgn0032945	CG8665	None	800.1776329	-0.365893463	0.15661904	-2.336200394	0.0194808	0.04618651	down
FBgn0032946	nrv3	nervana 3	2347.021647	0.290201784	0.106614632	2.721969568	0.006489412	0.017890028	up
FBgn0032949	Lamp1	Lamp1	2616.956796	0.356696454	0.073422655	4.85812522	1.19E-06	8.70E-06	up
FBgn0016919	nompB	no mechanoreceptor potential B	6.312179903	1.071411955	0.807738275	1.326434549	0.184695801	0.294552812	up
FBgn0032955	CG2201	None	762.2765115	0.379208041	0.106442839	3.562551003	0.000367269	0.001448521	up
FBgn0262631	lncRNA:CR43148	long non-coding RNA:CR43148	21.82692135	0.28476629	0.442823716	0.643069194	0.520179203	0.64283091	up
FBgn0022893	Df31	Decondensation factor 31	4688.401445	-0.701124095	0.069360269	-10.10843965	5.07E-24	4.75E-22	down
FBgn0023416	Ac3	Adenylate cyclase 3	280.0441533	0.679649095	0.13887141	4.89408941	9.88E-07	7.38E-06	up
FBgn0262620	lncRNA:CR43144	long non-coding RNA:CR43144	16.68767724	3.166088141	0.659791033	4.798622568	1.60E-06	1.14E-05	sig_up
FBgn0032956	Cul2	Cullin 2	1187.572873	0.269193156	0.089362374	3.012376954	0.002592105	0.008113871	up
FBgn0032957	CG2225	None	314.9784679	0.205459931	0.130587553	1.57335004	0.115637788	0.202272543	up
FBgn0000559	eEF2	eukaryotic translation elongation factor 2	89730.90586	-0.041147059	0.067357243	-0.610878023	0.541280335	0.660846564	down
FBgn0065100	snmRNA:254	small non-messenger RNA 254	3.340884496	-1.308814475	1.233324584	-1.061208454	0.288595178	0.41678624	down
FBgn0051619	nolo	no long nerve cord	327.7082974	0.384893349	0.153844732	2.501829894	0.012355327	0.031272786	up
FBgn0086779	step	steppke	573.7112045	0.406812232	0.123439877	3.295630557	0.000982011	0.003464824	up
FBgn0032961	CG1416	None	1947.639681	-0.837061095	0.089145629	-9.389816496	6.01E-21	3.99E-19	down
FBgn0051612	CG31612	None	33.57401146	0.025408453	0.362801358	0.070034061	0.944166549	0.963440453	up
FBgn0265255	lncRNA:CR44269	long non-coding RNA:CR44269	3.611363041	-0.345960146	1.05476011	-0.32799889	0.742912502	0.824191255	down
FBgn0003866	tsh	teashirt	860.02259	0.490600406	0.103894712	4.722092182	2.33E-06	1.60E-05	up
FBgn0266222	lncRNA:CR44917	long non-coding RNA:CR44917	12.00438717	0.574434501	0.590567827	0.972681671	0.330711538	0.462710705	up
FBgn0266223	lncRNA:CR44918	long non-coding RNA:CR44918	9.308101973	-0.898032667	0.730811854	-1.228815135	0.219141126	0.336717626	down
FBgn0028979	tio	tiptop	124.4104425	0.394763305	0.203507273	1.939799497	0.052404062	0.105824682	up
FBgn0084001	CG41434	None	3.873067542	0.409888205	1.041769246	0.393453931	0.693984243	0.784014258	up
FBgn0051601	CG31601	None	3.084664216	3.846507951	1.710458207	2.248817267	0.024524124	0.056047379	up
FBgn0032974	CG3651	None	388.7937766	-0.01547475	0.128107292	-0.120795233	0.903853226	0.937307855	down
FBgn0025674	CycK	Cyclin K	574.8946842	-0.366221106	0.100788753	-3.633551329	0.000279547	0.001143069	down
FBgn0262886	lncRNA:CR43241	long non-coding RNA:CR43241	47.58916532	0.097010236	0.305652419	0.31738743	0.750949644	0.830104784	up
FBgn0261802	CG42748	None	1182.699865	0.196259441	0.090351268	2.172182477	0.029841902	0.065846344	up
FBgn0083973	dunk	disrupted underground network	5.06731538	3.031237243	1.155608359	2.623066214	0.008714233	0.023178717	sig_up
FBgn0032979	Clamp	Chromatin-linked adaptor for MSL proteins	684.0256978	0.112685442	0.101752793	1.107443232	0.268102343	0.393704839	up
FBgn0266044	lncRNA:CR44809	long non-coding RNA:CR44809	3.751309569	-0.570166618	1.071417107	-0.532161204	0.59461435	0.703774803	down
FBgn0032981	CG3635	None	33.98834199	-0.039713796	0.458696898	-0.086579604	0.931005678	0.95462314	down
FBgn0264265	lncRNA:CR43765	long non-coding RNA:CR43765	3.084518983	0.453779719	1.18358519	0.383394218	0.70142749	0.790239111	up
FBgn0032986	CG3262	None	653.728121	-0.002402228	0.100288566	-0.023953156	0.980889974	0.98864439	down
FBgn0032987	RpL21	Ribosomal protein L21	16857.16161	-0.445767703	0.10362321	-4.3018133	1.69E-05	9.52E-05	down
FBgn0032988	Tif-IA	Tif-IA	1461.899176	-0.362750417	0.086216935	-4.207414923	2.58E-05	0.000138061	down
FBgn0039972	Marf1	Meiosis regulator and mRNA stability factor 1	32.71194494	0.593445057	0.399384017	1.485900868	0.137305344	0.232052985	up
FBgn0064225	RpL5	Ribosomal protein L5	37533.77769	-0.132123753	0.078992223	-1.672617236	0.094402672	0.172355127	down
FBgn0082980	snoRNA:Psi28S-2996	snoRNA:Psi28S-2996	12.01797228	-0.52086797	0.656658316	-0.79321004	0.427655459	0.558734196	down
FBgn0278598	lncRNA:CR46268	long non-coding RNA:CR46268	18.32839177	0.143614828	0.464837272	0.308957212	0.757354076	0.835015777	up
FBgn0040010	CG17493	None	493.0494623	-0.049046099	0.114110415	-0.42981264	0.667331937	0.763174309	down
FBgn0040011	Slmap	Sarcolemma associated protein	801.4981226	-0.119619587	0.09574159	-1.24940046	0.21151864	0.326989375	down
FBgn0058006	CG40006	None	573.0099538	0.619922081	0.142321192	4.355796019	1.33E-05	7.64E-05	up
FBgn0264548	lncRNA:CR43927	long non-coding RNA:CR43927	7.442501735	0.289309067	0.78425076	0.368898675	0.712203251	0.799344242	up
FBgn0058439	CG40439	None	23.02390928	-0.088556483	0.444240175	-0.199343705	0.841993893	0.896089355	down
FBgn0262947	lncRNA:CR43266	long non-coding RNA:CR43266	3.360044028	-0.328482709	1.116744208	-0.294143195	0.768648486	0.843832659	down
FBgn0041004	CG17715	None	109.5200009	0.262695969	0.216423667	1.213804257	0.22482248	0.343476989	up
FBgn0002566	lt	light	806.0611004	0.029597162	0.109032318	0.271453116	0.786042555	0.856795794	up
FBgn0000384	cta	concertina	279.0992476	0.090387971	0.145487808	0.62127523	0.534418548	0.654581959	up
FBgn0250907	Cht10	Chitinase 10	3288.911122	-0.642031556	0.116353627	-5.517933327	3.43E-08	3.38E-07	down
FBgn0086683	Spf45	Spf45	372.6189163	-0.022776802	0.122908206	-0.185315553	0.85298154	0.902624366	down
FBgn0262887	lncRNA:CR43242	long non-coding RNA:CR43242	26.12726321	-0.564630297	0.414820256	-1.361144469	0.173468039	0.280350639	down
FBgn0039958	CG12567	None	531.9928122	-0.013789976	0.10626483	-0.129769899	0.896748479	0.932667735	down
FBgn0287461	lncRNA:CR46450	long non-coding RNA:CR46450	35.71306843	0.155402775	0.341223453	0.455428175	0.648801229	0.748317498	up
FBgn0063368	Gpb5	Glycoprotein hormone beta 5	31.29124345	0.819342315	0.372504627	2.199549362	0.027838883	0.062145939	up
FBgn0267976	Tim23	Translocase of inner mitochondrial membrane 23	1835.856076	-0.601721567	0.078562007	-7.659192959	1.87E-14	5.08E-13	down
FBgn0267428	DIP-lambda	Dpr-interacting protein lambda	38.20578877	0.59491132	0.339196506	1.753883987	0.079450388	0.149407284	up
FBgn0069969	CG40498	None	172.0020457	0.307286019	0.201607457	1.524179826	0.127463796	0.218776538	up
FBgn0003256	rl	rolled	625.7639202	-0.30770474	0.107110932	-2.872766887	0.004068942	0.01195502	down
FBgn0085732	CR40190	None	24.38104728	-1.726007837	0.437778719	-3.942649016	8.06E-05	0.000377079	sig_down
FBgn0058191	CG40191	None	1220.949546	-0.74963065	0.081928431	-9.149823067	5.70E-20	3.28E-18	down
FBgn0267398	Yeti	Yeti	1193.033464	-0.861775597	0.08301076	-10.3814927	3.01E-25	3.22E-23	down
FBgn0264834	lncRNA:CR44042	long non-coding RNA:CR44042	38.31534221	-0.829010847	0.342450815	-2.42081727	0.015485659	0.038000817	down
FBgn0262123	l(2)41Ab	lethal (2) 41Ab	18.49893871	0.816055112	0.525402934	1.553198618	0.120375691	0.209013461	up
FBgn0267861	Maf1	Maf1	745.9850472	0.029036439	0.103475534	0.280611633	0.779008292	0.851334594	up
[truncated: 9,351 more rows]
