# Supplementary material for: Metabolomic analysis of Drosophila melanogaster larvae lacking pyruvate kinase
Source: G3 (Bethesda). 2023 Oct 4;14(1):jkad228. doi: 10.1093/g3journal/jkad228 (PMC10755183; doi:10.1093/g3journal/jkad228)
Supplement: jkad228_Supplementary_Data [file jkad228_supplementary_data.zip › Table_S5_G3-2023-404572.xlsx]

## Sheet: Sheet1
Table S5. Genes encoding Drosophila Pyk homologs do not exhibit elevated expression in Pyk mutants.
Data is extracted from Table S4.
	sym	baseMean	log2FoldChange	lfcSE	pvalue	padj
FBgn0038952	CG7069	8.47316	-0.950233	0.727417	0.191447	0.303104
FBgn0267385	PyK	3113.95	-3.07366	0.103245	9.4e-195	1.07e-190
FBgn0037115	CG11249	9.66768	0.802379	0.670286	0.231279	0.351316
The following three genes are absent from Table S4 due to low expression. Expression statistics extracted from unfiltered sequencing data.
	sym	baseMean	log2FoldChange	lfcSE	pvalue	padj
FBgn0038258	CG7362	0.354902	-0.0021333	0.371368	0.932612	N/A
FBgn0031462	CG2964	0.619461	0.0204592	0.370733	0.680457	N/A
FBgn0036723	CG12229	0.527477	-0.0139444	0.37128	0.719423	N/A
