# Supplementary material for: Metabolomic analysis of Drosophila melanogaster larvae lacking pyruvate kinase
Source: G3 (Bethesda). 2023 Oct 4;14(1):jkad228. doi: 10.1093/g3journal/jkad228 (PMC10755183; doi:10.1093/g3journal/jkad228)
Supplement: jkad228_Supplementary_Data [file jkad228_supplementary_data.zip › Table_S6_G3-2023-404572.xlsx]

## Sheet: GO analysis
Table S6. GO analysis of significantly mis-regulated genes from the RNAseq data represented in Table S4 using GOrilla. The enrichment value is defined as (b/n)/(B/N), where N is total number of genes, B is the total number of genes associated with a specific GO term, n is the number of genes significantly down-regulated in Pyk mutant larvae, b is the overlap between genes in the GO category and t…
GOrilla analysis of upregulated genes
GO Term	Description	P-value	FDR q-value	Enrichment	N	B	n	b	Genes
GO:0042335	cuticle development	1.94e-12	1.46e-08	3.62	9158	168	573	38	[Cpr64Ad - cuticular protein 64ad, Cpr65Av - cuticular protein 65av, Cpr66D - cuticular protein 66d, Cpr49Ac - cuticular protein 49ac, knk - knickkopf, Cpr76Ba - cuticular protein 76ba, Cht7 - cg1869 gene product from transcript cg1869-ra, Cpr49Ae - cuticular protein 49ae, Lcp9 - larval cuticle protein 9, Lcp1 - larval cuticle protein 1, Gld - glucose dehydrogenase, Cpr78Cb - cuticular protein 78…
GO:0040003	chitin-based cuticle development	4.06e-11	1.53e-07	3.5	9158	160	573	35	[Cpr64Ad - cuticular protein 64ad, Cpr65Av - cuticular protein 65av, Cpr66D - cuticular protein 66d, Cpr49Ac - cuticular protein 49ac, knk - knickkopf, Cpr76Ba - cuticular protein 76ba, Cht7 - cg1869 gene product from transcript cg1869-ra, Cpr49Ae - cuticular protein 49ae, Lcp9 - larval cuticle protein 9, Lcp1 - larval cuticle protein 1, Gld - glucose dehydrogenase, Cpr78Cb - cuticular protein 78…
GO:0006030	chitin metabolic process	2.8e-07	0.000703	3.41	9158	103	573	22	[CG13675 - cg13675 gene product from transcript cg13675-rd, mtg - mind the gap, CG8192 - cg8192 gene product from transcript cg8192-ra, CG32036 - cg32036 gene product from transcript cg32036-rc, knk - knickkopf, CG14880 - cg14880 gene product from transcript cg14880-ra, Cht7 - cg1869 gene product from transcript cg1869-ra, CG42296 - cg42296 gene product from transcript cg42296-ra, Cda5 - chitin d…
GO:0006022	aminoglycan metabolic process	5.61e-07	0.00106	3.09	9158	124	573	24	[PGRP-LF - peptidoglycan recognition protein lf, CG13675 - cg13675 gene product from transcript cg13675-rd, mtg - mind the gap, CG8192 - cg8192 gene product from transcript cg8192-ra, CG32036 - cg32036 gene product from transcript cg32036-rc, knk - knickkopf, CG14880 - cg14880 gene product from transcript cg14880-ra, Cht7 - cg1869 gene product from transcript cg1869-ra, CG42296 - cg42296 gene pro…
GO:1901071	glucosamine-containing compound metabolic process	1.09e-06	0.00164	3.17	9158	111	573	22	[CG13675 - cg13675 gene product from transcript cg13675-rd, mtg - mind the gap, CG8192 - cg8192 gene product from transcript cg8192-ra, CG32036 - cg32036 gene product from transcript cg32036-rc, knk - knickkopf, CG14880 - cg14880 gene product from transcript cg14880-ra, Cht7 - cg1869 gene product from transcript cg1869-ra, CG42296 - cg42296 gene product from transcript cg42296-ra, Cda5 - chitin d…
GO:0006629	lipid metabolic process	1.51e-06	0.0019	1.99	9158	410	573	51	[Cyp18a1 - cytochrome p450-18a1, CG9522 - cg9522 gene product from transcript cg9522-ra, CG9521 - cg9521 gene product from transcript cg9521-ra, CG6753 - cg6753 gene product from transcript cg6753-rb, rt - rotated abdomen, CG9518 - cg9518 gene product from transcript cg9518-ra, CG9514 - cg9514 gene product from transcript cg9514-ra, CG42237 - cg42237 gene product from transcript cg42237-ra, CG629…
GO:0006040	amino sugar metabolic process	1.75e-06	0.00188	3.08	9158	114	573	22	[CG13675 - cg13675 gene product from transcript cg13675-rd, mtg - mind the gap, CG8192 - cg8192 gene product from transcript cg8192-ra, CG32036 - cg32036 gene product from transcript cg32036-rc, knk - knickkopf, CG14880 - cg14880 gene product from transcript cg14880-ra, Cht7 - cg1869 gene product from transcript cg1869-ra, CG42296 - cg42296 gene product from transcript cg42296-ra, Cda5 - chitin d…
GO:0035337	fatty-acyl-CoA metabolic process	3.25e-05	0.0306	5.14	9158	28	573	9	[CG1441 - cg1441 gene product from transcript cg1441-rb, CG6300 - cg6300 gene product from transcript cg6300-ra, CG30427 - cg30427 gene product from transcript cg30427-rc, CG8303 - cg8303 gene product from transcript cg8303-rb, CG17999 - cg17999 gene product from transcript cg17999-ra, CG5065 - cg5065 gene product from transcript cg5065-ra, CG1443 - cg1443 gene product from transcript cg1443-ra, …
GO:0021556	central nervous system formation	9.62e-05	0.0804	8.88	9158	9	573	5	[spz4 - spatzle 4, spz3 - spatzle 3, spz6 - spatzle 6, NT1 - neurotrophin 1, spz5 - spatzle 5]
GO:0035336	long-chain fatty-acyl-CoA metabolic process	0.000114	0.0856	6.85	9158	14	573	6	[CG1441 - cg1441 gene product from transcript cg1441-rb, CG30427 - cg30427 gene product from transcript cg30427-rc, CG8303 - cg8303 gene product from transcript cg8303-rb, CG5065 - cg5065 gene product from transcript cg5065-ra, CG1443 - cg1443 gene product from transcript cg1443-ra, CG12268 - cg12268 gene product from transcript cg12268-rb]
GO:0006508	proteolysis	0.00012	0.0821	1.59	9158	644	573	64	[CG14892 - cg14892 gene product from transcript cg14892-ra, CG8563 - cg8563 gene product from transcript cg8563-rb, CG12402 - cg12402 gene product from transcript cg12402-ra, CG10477 - cg10477 gene product from transcript cg10477-ra, CG15255 - cg15255 gene product from transcript cg15255-ra, CG6865 - cg6865 gene product from transcript cg6865-rb, CG7432 - cg7432 gene product from transcript cg743…
GO:1901568	fatty acid derivative metabolic process	0.000137	0.0859	4.36	9158	33	573	9	[CG1441 - cg1441 gene product from transcript cg1441-rb, CG6300 - cg6300 gene product from transcript cg6300-ra, CG30427 - cg30427 gene product from transcript cg30427-rc, CG8303 - cg8303 gene product from transcript cg8303-rb, CG17999 - cg17999 gene product from transcript cg17999-ra, CG5065 - cg5065 gene product from transcript cg5065-ra, CG1443 - cg1443 gene product from transcript cg1443-ra, …
GO:0008202	steroid metabolic process	0.000163	0.0941	3.9	9158	41	573	10	[Cyp18a1 - cytochrome p450-18a1, CG9522 - cg9522 gene product from transcript cg9522-ra, CG9521 - cg9521 gene product from transcript cg9521-ra, CG9518 - cg9518 gene product from transcript cg9518-ra, CG5278 - cg5278 gene product from transcript cg5278-ra, CG7724 - cg7724 gene product from transcript cg7724-ra, CG9514 - cg9514 gene product from transcript cg9514-ra, Eo - ecdysone oxidase, Cyp4aa1…
GO:0016042	lipid catabolic process	0.000178	0.0956	2.66	9158	102	573	17	[Cyp18a1 - cytochrome p450-18a1, GLaz - glial lazarillo, CG6847 - cg6847 gene product from transcript cg6847-ra, CG15534 - cg15534 gene product from transcript cg15534-ra, CG13282 - cg13282 gene product from transcript cg13282-rb, CG34447 - cg34447 gene product from transcript cg34447-ra, CG6296 - cg6296 gene product from transcript cg6296-ra, CG5966 - cg5966 gene product from transcript cg5966-r…
GO:1901571	fatty acid derivative transport	0.000206	0.103	10.66	9158	6	573	4	[CG3009 - cg3009 gene product from transcript cg3009-rd, CG42237 - cg42237 gene product from transcript cg42237-ra, CG14507 - cg14507 gene product from transcript cg14507-rc, GIIIspla2 - cg1583 gene product from transcript cg1583-rb]
GO:1903963	arachidonate transport	0.000206	0.0967	10.66	9158	6	573	4	[CG3009 - cg3009 gene product from transcript cg3009-rd, CG42237 - cg42237 gene product from transcript cg42237-ra, CG14507 - cg14507 gene product from transcript cg14507-rc, GIIIspla2 - cg1583 gene product from transcript cg1583-rb]
GO:0050482	arachidonic acid secretion	0.000206	0.091	10.66	9158	6	573	4	[CG3009 - cg3009 gene product from transcript cg3009-rd, CG42237 - cg42237 gene product from transcript cg42237-ra, CG14507 - cg14507 gene product from transcript cg14507-rc, GIIIspla2 - cg1583 gene product from transcript cg1583-rb]
GO:0071715	icosanoid transport	0.000206	0.0859	10.66	9158	6	573	4	[CG3009 - cg3009 gene product from transcript cg3009-rd, CG42237 - cg42237 gene product from transcript cg42237-ra, CG14507 - cg14507 gene product from transcript cg14507-rc, GIIIspla2 - cg1583 gene product from transcript cg1583-rb]
GO:0032309	icosanoid secretion	0.000206	0.0814	10.66	9158	6	573	4	[CG3009 - cg3009 gene product from transcript cg3009-rd, CG42237 - cg42237 gene product from transcript cg42237-ra, CG14507 - cg14507 gene product from transcript cg14507-rc, GIIIspla2 - cg1583 gene product from transcript cg1583-rb]
GO:0045455	ecdysteroid metabolic process	0.000297	0.112	4.41	9158	29	573	8	[Cyp18a1 - cytochrome p450-18a1, CG9522 - cg9522 gene product from transcript cg9522-ra, CG9521 - cg9521 gene product from transcript cg9521-ra, CG9518 - cg9518 gene product from transcript cg9518-ra, CG9514 - cg9514 gene product from transcript cg9514-ra, Eo - ecdysone oxidase, Cyp4aa1 - cg8302 gene product from transcript cg8302-rb, CG9503 - cg9503 gene product from transcript cg9503-ra]
GO:0006584	catecholamine metabolic process	0.000516	0.185	6.66	9158	12	573	5	[ple - pale, amd - alpha methyl dopa-resistant, Ddc - dopa decarboxylase, Skeletor - cg43161 gene product from transcript cg43161-rd, e - ebony]
GO:0009712	catechol-containing compound metabolic process	0.000516	0.177	6.66	9158	12	573	5	[ple - pale, amd - alpha methyl dopa-resistant, Ddc - dopa decarboxylase, Skeletor - cg43161 gene product from transcript cg43161-rd, e - ebony]
GO:0034754	cellular hormone metabolic process	0.000615	0.201	4	9158	32	573	8	[Cyp18a1 - cytochrome p450-18a1, CG9522 - cg9522 gene product from transcript cg9522-ra, CG9521 - cg9521 gene product from transcript cg9521-ra, CG9518 - cg9518 gene product from transcript cg9518-ra, CG9514 - cg9514 gene product from transcript cg9514-ra, Eo - ecdysone oxidase, Cyp4aa1 - cg8302 gene product from transcript cg8302-rb, CG9503 - cg9503 gene product from transcript cg9503-ra]
GO:0015909	long-chain fatty acid transport	0.000867	0.272	7.99	9158	8	573	4	[CG3009 - cg3009 gene product from transcript cg3009-rd, CG42237 - cg42237 gene product from transcript cg42237-ra, CG14507 - cg14507 gene product from transcript cg14507-rc, GIIIspla2 - cg1583 gene product from transcript cg1583-rb]
GO:0015908	fatty acid transport	0.000867	0.261	7.99	9158	8	573	4	[CG3009 - cg3009 gene product from transcript cg3009-rd, CG42237 - cg42237 gene product from transcript cg42237-ra, CG14507 - cg14507 gene product from transcript cg14507-rc, GIIIspla2 - cg1583 gene product from transcript cg1583-rb]
GO:0046717	acid secretion	0.000867	0.251	7.99	9158	8	573	4	[CG3009 - cg3009 gene product from transcript cg3009-rd, CG42237 - cg42237 gene product from transcript cg42237-ra, CG14507 - cg14507 gene product from transcript cg14507-rc, GIIIspla2 - cg1583 gene product from transcript cg1583-rb]
GOrilla analysis of downregulated genes
GO Term	Description	P-value	FDR q-value	Enrichment	N	B	n	b	Genes
GO:0032504	multicellular organism reproduction	6.6e-06	0.0496	5.93	9158	101	153	10	[scpr-C - scp-containing protein c, CG17843 - cg17843 gene product from transcript cg17843-ra, CG17974 - cg17974 gene product from transcript cg17974-ra, CG2650 - cg2650 gene product from transcript cg2650-ra, Obp56e - odorant-binding protein 56e, CG32667 - cg32667 gene product from transcript cg32667-ra, CG4847 - cg4847 gene product from transcript cg4847-ra, to - takeout, CG11131 - cg11131 gene…
GO:0000003	reproduction	8.59e-06	0.0323	5.76	9158	104	153	10	[scpr-C - scp-containing protein c, CG17843 - cg17843 gene product from transcript cg17843-ra, CG17974 - cg17974 gene product from transcript cg17974-ra, CG2650 - cg2650 gene product from transcript cg2650-ra, Obp56e - odorant-binding protein 56e, CG32667 - cg32667 gene product from transcript cg32667-ra, CG4847 - cg4847 gene product from transcript cg4847-ra, to - takeout, CG11131 - cg11131 gene…
GO:0018401	peptidyl-proline hydroxylation to 4-hydroxy-L-proline	1.45e-05	0.0365	23.94	9158	10	153	4	[CG9698 - cg9698 gene product from transcript cg9698-ra, PH4alphaMP - prolyl-4-hydroxylase-alpha mp, PH4alphaNE1 - prolyl-4-hydroxylase-alpha ne1, CG31371 - cg31371 gene product from transcript cg31371-rc]
GO:0019511	peptidyl-proline hydroxylation	1.45e-05	0.0274	23.94	9158	10	153	4	[CG9698 - cg9698 gene product from transcript cg9698-ra, PH4alphaMP - prolyl-4-hydroxylase-alpha mp, PH4alphaNE1 - prolyl-4-hydroxylase-alpha ne1, CG31371 - cg31371 gene product from transcript cg31371-rc]
GO:0019471	4-hydroxyproline metabolic process	1.45e-05	0.0219	23.94	9158	10	153	4	[CG9698 - cg9698 gene product from transcript cg9698-ra, PH4alphaMP - prolyl-4-hydroxylase-alpha mp, PH4alphaNE1 - prolyl-4-hydroxylase-alpha ne1, CG31371 - cg31371 gene product from transcript cg31371-rc]
GO:0006457	protein folding	3.27e-05	0.041	5.55	9158	97	153	9	[CG11999 - cg11999 gene product from transcript cg11999-ra, CG17843 - cg17843 gene product from transcript cg17843-ra, sel - seele, Hsc70-3 - heat shock protein cognate 3, wbl - windbeutel, Gp93 - glycoprotein 93, Hsp83 - heat shock protein 83, Hsp68 - heat shock protein 68, Crc - calreticulin]
GO:0018126	protein hydroxylation	4.76e-05	0.0512	18.42	9158	13	153	4	[CG9698 - cg9698 gene product from transcript cg9698-ra, PH4alphaMP - prolyl-4-hydroxylase-alpha mp, PH4alphaNE1 - prolyl-4-hydroxylase-alpha ne1, CG31371 - cg31371 gene product from transcript cg31371-rc]
GO:0009174	pyrimidine ribonucleoside monophosphate biosynthetic process	0.000277	0.261	59.86	9158	2	153	2	[dnk - deoxyribonucleoside kinase, r-l - rudimentary-like]
GO:0009173	pyrimidine ribonucleoside monophosphate metabolic process	0.000277	0.232	59.86	9158	2	153	2	[dnk - deoxyribonucleoside kinase, r-l - rudimentary-like]
GO:0007608	sensory perception of smell	0.000783	0.589	6.8	9158	44	153	5	[pdm3 - pou domain motif 3, Obp99a - odorant-binding protein 99a, Obp56a - odorant-binding protein 56a, Obp56e - odorant-binding protein 56e, Obp47a - odorant-binding protein 47a]
